# Supplementary material for: Towards a Computable Data Corpus of Temporal Correlations between Drug Administration and Lab Value Changes
Source: PLoS One. 2015 Aug 24;10(8):e0136131. doi: 10.1371/journal.pone.0136131 (PMC4547740; doi:10.1371/journal.pone.0136131)
Supplement: S1 File — The Ground Truth Dataset in zipped XML format. (ZIP) [file pone.0136131.s001.zip]

Archive with 1 entries (1 files):
- temporal_correlation_groundtruth.xml
