# Supplementary material for: Towards a Computable Data Corpus of Temporal Correlations between Drug Administration and Lab Value Changes
Source: PLoS One. 2015 Aug 24;10(8):e0136131. doi: 10.1371/journal.pone.0136131 (PMC4547740; doi:10.1371/journal.pone.0136131)
Supplement: S1 File — The Ground Truth Dataset in zipped XML format. (ZIP) [file pone.0136131.s001.zip › temporal_correlation_groundtruth.xml]

<temporal_correlation_groundtruth>
  <curve number="000">
    <medication>
      <medication_value reference_day_delta="0" />
      <medication_value reference_day_delta="1" />
      <medication_value reference_day_delta="2" />
      <medication_value reference_day_delta="3" />
      <medication_value reference_day_delta="4" />
      <medication_value reference_day_delta="5" />
      <medication_value reference_day_delta="6" />
    </medication>
    <lab_values>
      <lab_value reference_day_delta="-6" lab_value="0.250" />
      <lab_value reference_day_delta="-5" lab_value="0.167" />
      <lab_value reference_day_delta="-4" lab_value="0.111" />
      <lab_value reference_day_delta="-3" lab_value="0.222" />
      <lab_value reference_day_delta="-2" lab_value="0.361" />
      <lab_value reference_day_delta="-1" lab_value="0.333" />
      <lab_value reference_day_delta="1" lab_value="0.667" />
      <lab_value reference_day_delta="2" lab_value="0.972" />
      <lab_value reference_day_delta="3" lab_value="0.806" />
      <lab_value reference_day_delta="4" lab_value="0.667" />
      <lab_value reference_day_delta="5" lab_value="0.667" />
      <lab_value reference_day_delta="6" lab_value="0.444" />
      <lab_value reference_day_delta="7" lab_value="0.167" />
      <lab_value reference_day_delta="8" lab_value="0.083" />
      <lab_value reference_day_delta="9" lab_value="-0.028" />
      <lab_value reference_day_delta="11" lab_value="-0.139" />
      <lab_value reference_day_delta="12" lab_value="0.083" />
      <lab_value reference_day_delta="13" lab_value="-0.083" />
    </lab_values>
    <assessments>
      <assessment value="temporal correlation" count="6" />
      <assessment value="no change" count="2" />
      <assessment value="no assessment" count="3" />
      <majority value="temporal correlation" concordance="0.55" />
    </assessments>
  </curve>
  <curve number="001">
    <medication>
      <medication_value reference_day_delta="0" />
      <medication_value reference_day_delta="1" />
      <medication_value reference_day_delta="2" />
      <medication_value reference_day_delta="3" />
      <medication_value reference_day_delta="4" />
      <medication_value reference_day_delta="5" />
      <medication_value reference_day_delta="6" />
      <medication_value reference_day_delta="7" />
    </medication>
    <lab_values>
      <lab_value reference_day_delta="-7" lab_value="0.596" />
      <lab_value reference_day_delta="-6" lab_value="0.539" />
      <lab_value reference_day_delta="-5" lab_value="0.596" />
      <lab_value reference_day_delta="-4" lab_value="0.502" />
      <lab_value reference_day_delta="-3" lab_value="0.845" />
      <lab_value reference_day_delta="-2" lab_value="0.882" />
      <lab_value reference_day_delta="-1" lab_value="0.637" />
      <lab_value reference_day_delta="0" lab_value="0.739" />
      <lab_value reference_day_delta="1" lab_value="0.665" />
      <lab_value reference_day_delta="2" lab_value="0.669" />
      <lab_value reference_day_delta="3" lab_value="0.702" />
      <lab_value reference_day_delta="4" lab_value="0.588" />
      <lab_value reference_day_delta="5" lab_value="0.604" />
      <lab_value reference_day_delta="6" lab_value="0.816" />
      <lab_value reference_day_delta="7" lab_value="1.331" />
      <lab_value reference_day_delta="8" lab_value="1.690" />
      <lab_value reference_day_delta="9" lab_value="1.669" />
      <lab_value reference_day_delta="10" lab_value="1.437" />
      <lab_value reference_day_delta="11" lab_value="1.429" />
      <lab_value reference_day_delta="12" lab_value="1.963" />
      <lab_value reference_day_delta="13" lab_value="1.347" />
    </lab_values>
    <assessments>
      <assessment value="temporal correlation" count="10" />
      <assessment value="no change" count="1" />
      <assessment value="no assessment" count="0" />
      <majority value="temporal correlation" concordance="0.91" />
    </assessments>
  </curve>
  <curve number="002">
    <medication>
      <medication_value reference_day_delta="0" />
      <medication_value reference_day_delta="1" />
      <medication_value reference_day_delta="2" />
      <medication_value reference_day_delta="3" />
      <medication_value reference_day_delta="4" />
      <medication_value reference_day_delta="5" />
    </medication>
    <lab_values>
      <lab_value reference_day_delta="-7" lab_value="0.788" />
      <lab_value reference_day_delta="-6" lab_value="1.000" />
      <lab_value reference_day_delta="-5" lab_value="0.596" />
      <lab_value reference_day_delta="-4" lab_value="0.385" />
      <lab_value reference_day_delta="-3" lab_value="0.923" />
      <lab_value reference_day_delta="-2" lab_value="1.038" />
      <lab_value reference_day_delta="-1" lab_value="0.731" />
      <lab_value reference_day_delta="0" lab_value="2.000" />
      <lab_value reference_day_delta="1" lab_value="2.231" />
      <lab_value reference_day_delta="2" lab_value="0.788" />
      <lab_value reference_day_delta="3" lab_value="0.385" />
      <lab_value reference_day_delta="4" lab_value="0.269" />
      <lab_value reference_day_delta="5" lab_value="0.231" />
      <lab_value reference_day_delta="6" lab_value="0.404" />
      <lab_value reference_day_delta="7" lab_value="0.404" />
      <lab_value reference_day_delta="8" lab_value="0.423" />
      <lab_value reference_day_delta="9" lab_value="0.462" />
      <lab_value reference_day_delta="10" lab_value="0.365" />
      <lab_value reference_day_delta="11" lab_value="0.346" />
      <lab_value reference_day_delta="12" lab_value="0.385" />
    </lab_values>
    <assessments>
      <assessment value="temporal correlation" count="8" />
      <assessment value="no change" count="2" />
      <assessment value="no assessment" count="1" />
      <majority value="temporal correlation" concordance="0.73" />
    </assessments>
  </curve>
  <curve number="003">
    <medication>
      <medication_value reference_day_delta="0" />
      <medication_value reference_day_delta="1" />
      <medication_value reference_day_delta="2" />
      <medication_value reference_day_delta="3" />
      <medication_value reference_day_delta="4" />
      <medication_value reference_day_delta="5" />
      <medication_value reference_day_delta="6" />
      <medication_value reference_day_delta="7" />
      <medication_value reference_day_delta="8" />
      <medication_value reference_day_delta="9" />
      <medication_value reference_day_delta="10" />
      <medication_value reference_day_delta="11" />
      <medication_value reference_day_delta="13" />
    </medication>
    <lab_values>
      <lab_value reference_day_delta="-6" lab_value="0.100" />
      <lab_value reference_day_delta="-5" lab_value="-0.015" />
      <lab_value reference_day_delta="-4" lab_value="-0.054" />
      <lab_value reference_day_delta="-3" lab_value="-0.046" />
      <lab_value reference_day_delta="-2" lab_value="-0.038" />
      <lab_value reference_day_delta="-1" lab_value="-0.023" />
      <lab_value reference_day_delta="0" lab_value="-0.092" />
      <lab_value reference_day_delta="1" lab_value="-0.085" />
      <lab_value reference_day_delta="2" lab_value="-0.108" />
      <lab_value reference_day_delta="3" lab_value="-0.092" />
      <lab_value reference_day_delta="4" lab_value="-0.092" />
      <lab_value reference_day_delta="5" lab_value="0.008" />
      <lab_value reference_day_delta="6" lab_value="0.023" />
      <lab_value reference_day_delta="7" lab_value="0.054" />
      <lab_value reference_day_delta="8" lab_value="0.215" />
      <lab_value reference_day_delta="9" lab_value="0.108" />
      <lab_value reference_day_delta="10" lab_value="0.115" />
      <lab_value reference_day_delta="11" lab_value="0.269" />
      <lab_value reference_day_delta="12" lab_value="0.292" />
      <lab_value reference_day_delta="13" lab_value="0.292" />
      <lab_value reference_day_delta="14" lab_value="0.346" />
      <lab_value reference_day_delta="15" lab_value="0.438" />
      <lab_value reference_day_delta="16" lab_value="0.538" />
      <lab_value reference_day_delta="17" lab_value="0.685" />
      <lab_value reference_day_delta="18" lab_value="0.877" />
      <lab_value reference_day_delta="19" lab_value="0.738" />
      <lab_value reference_day_delta="20" lab_value="0.685" />
    </lab_values>
    <assessments>
      <assessment value="temporal correlation" count="10" />
      <assessment value="no change" count="0" />
      <assessment value="no assessment" count="1" />
      <majority value="temporal correlation" concordance="0.91" />
    </assessments>
  </curve>
  <curve number="004">
    <medication>
      <medication_value reference_day_delta="0" />
      <medication_value reference_day_delta="1" />
      <medication_value reference_day_delta="2" />
      <medication_value reference_day_delta="3" />
      <medication_value reference_day_delta="4" />
      <medication_value reference_day_delta="5" />
      <medication_value reference_day_delta="6" />
      <medication_value reference_day_delta="7" />
      <medication_value reference_day_delta="8" />
    </medication>
    <lab_values>
      <lab_value reference_day_delta="-7" lab_value="-0.014" />
      <lab_value reference_day_delta="-6" lab_value="0.157" />
      <lab_value reference_day_delta="-5" lab_value="-0.014" />
      <lab_value reference_day_delta="-4" lab_value="-0.086" />
      <lab_value reference_day_delta="-3" lab_value="-0.129" />
      <lab_value reference_day_delta="-2" lab_value="-0.086" />
      <lab_value reference_day_delta="-1" lab_value="-0.114" />
      <lab_value reference_day_delta="0" lab_value="-0.129" />
      <lab_value reference_day_delta="1" lab_value="-0.243" />
      <lab_value reference_day_delta="2" lab_value="-0.229" />
      <lab_value reference_day_delta="3" lab_value="-0.257" />
      <lab_value reference_day_delta="4" lab_value="-0.329" />
      <lab_value reference_day_delta="5" lab_value="-0.229" />
      <lab_value reference_day_delta="6" lab_value="-0.286" />
      <lab_value reference_day_delta="7" lab_value="-0.243" />
      <lab_value reference_day_delta="8" lab_value="-0.114" />
      <lab_value reference_day_delta="9" lab_value="-0.114" />
      <lab_value reference_day_delta="10" lab_value="0.000" />
      <lab_value reference_day_delta="11" lab_value="-0.029" />
      <lab_value reference_day_delta="12" lab_value="0.000" />
      <lab_value reference_day_delta="13" lab_value="0.057" />
      <lab_value reference_day_delta="14" lab_value="0.186" />
      <lab_value reference_day_delta="15" lab_value="0.386" />
    </lab_values>
    <assessments>
      <assessment value="temporal correlation" count="3" />
      <assessment value="no change" count="7" />
      <assessment value="no assessment" count="1" />
      <majority value="no change" concordance="0.64" />
    </assessments>
  </curve>
  <curve number="005">
    <medication>
      <medication_value reference_day_delta="0" />
      <medication_value reference_day_delta="1" />
      <medication_value reference_day_delta="2" />
      <medication_value reference_day_delta="3" />
      <medication_value reference_day_delta="4" />
      <medication_value reference_day_delta="5" />
      <medication_value reference_day_delta="7" />
      <medication_value reference_day_delta="8" />
    </medication>
    <lab_values>
      <lab_value reference_day_delta="-7" lab_value="0.600" />
      <lab_value reference_day_delta="-6" lab_value="0.620" />
      <lab_value reference_day_delta="-5" lab_value="0.604" />
      <lab_value reference_day_delta="-4" lab_value="0.657" />
      <lab_value reference_day_delta="-3" lab_value="0.633" />
      <lab_value reference_day_delta="0" lab_value="0.669" />
      <lab_value reference_day_delta="1" lab_value="0.702" />
      <lab_value reference_day_delta="2" lab_value="0.710" />
      <lab_value reference_day_delta="3" lab_value="0.596" />
      <lab_value reference_day_delta="4" lab_value="0.600" />
      <lab_value reference_day_delta="5" lab_value="0.539" />
      <lab_value reference_day_delta="6" lab_value="0.567" />
      <lab_value reference_day_delta="7" lab_value="0.714" />
      <lab_value reference_day_delta="8" lab_value="0.873" />
      <lab_value reference_day_delta="9" lab_value="0.980" />
      <lab_value reference_day_delta="10" lab_value="1.082" />
      <lab_value reference_day_delta="11" lab_value="1.073" />
      <lab_value reference_day_delta="12" lab_value="1.151" />
      <lab_value reference_day_delta="14" lab_value="0.914" />
      <lab_value reference_day_delta="15" lab_value="1.090" />
    </lab_values>
    <assessments>
      <assessment value="temporal correlation" count="7" />
      <assessment value="no change" count="3" />
      <assessment value="no assessment" count="1" />
      <majority value="temporal correlation" concordance="0.64" />
    </assessments>
  </curve>
  <curve number="006">
    <medication>
      <medication_value reference_day_delta="0" />
      <medication_value reference_day_delta="1" />
      <medication_value reference_day_delta="2" />
      <medication_value reference_day_delta="3" />
      <medication_value reference_day_delta="4" />
    </medication>
    <lab_values>
      <lab_value reference_day_delta="-7" lab_value="0.365" />
      <lab_value reference_day_delta="-5" lab_value="0.365" />
      <lab_value reference_day_delta="-4" lab_value="0.404" />
      <lab_value reference_day_delta="-2" lab_value="0.385" />
      <lab_value reference_day_delta="-1" lab_value="0.346" />
      <lab_value reference_day_delta="0" lab_value="0.346" />
      <lab_value reference_day_delta="1" lab_value="0.365" />
      <lab_value reference_day_delta="2" lab_value="0.423" />
      <lab_value reference_day_delta="3" lab_value="0.327" />
      <lab_value reference_day_delta="4" lab_value="0.385" />
      <lab_value reference_day_delta="5" lab_value="0.327" />
      <lab_value reference_day_delta="6" lab_value="0.346" />
      <lab_value reference_day_delta="7" lab_value="0.385" />
      <lab_value reference_day_delta="8" lab_value="0.423" />
      <lab_value reference_day_delta="9" lab_value="0.538" />
    </lab_values>
    <assessments>
      <assessment value="temporal correlation" count="0" />
      <assessment value="no change" count="11" />
      <assessment value="no assessment" count="0" />
      <majority value="no change" concordance="1.00" />
    </assessments>
  </curve>
  <curve number="007">
    <medication>
      <medication_value reference_day_delta="0" />
      <medication_value reference_day_delta="1" />
      <medication_value reference_day_delta="2" />
      <medication_value reference_day_delta="3" />
      <medication_value reference_day_delta="4" />
      <medication_value reference_day_delta="5" />
      <medication_value reference_day_delta="6" />
      <medication_value reference_day_delta="7" />
      <medication_value reference_day_delta="8" />
      <medication_value reference_day_delta="9" />
      <medication_value reference_day_delta="10" />
      <medication_value reference_day_delta="11" />
      <medication_value reference_day_delta="12" />
    </medication>
    <lab_values>
      <lab_value reference_day_delta="-7" lab_value="1.633" />
      <lab_value reference_day_delta="-6" lab_value="1.467" />
      <lab_value reference_day_delta="-5" lab_value="1.233" />
      <lab_value reference_day_delta="-4" lab_value="1.217" />
      <lab_value reference_day_delta="-3" lab_value="1.050" />
      <lab_value reference_day_delta="-2" lab_value="1.017" />
      <lab_value reference_day_delta="-1" lab_value="0.883" />
      <lab_value reference_day_delta="0" lab_value="0.717" />
      <lab_value reference_day_delta="1" lab_value="0.800" />
      <lab_value reference_day_delta="2" lab_value="0.967" />
      <lab_value reference_day_delta="3" lab_value="1.567" />
      <lab_value reference_day_delta="4" lab_value="1.900" />
      <lab_value reference_day_delta="5" lab_value="3.233" />
      <lab_value reference_day_delta="6" lab_value="4.433" />
      <lab_value reference_day_delta="7" lab_value="4.217" />
      <lab_value reference_day_delta="8" lab_value="3.833" />
      <lab_value reference_day_delta="9" lab_value="3.067" />
      <lab_value reference_day_delta="10" lab_value="2.800" />
      <lab_value reference_day_delta="11" lab_value="2.700" />
      <lab_value reference_day_delta="12" lab_value="2.633" />
      <lab_value reference_day_delta="13" lab_value="2.617" />
      <lab_value reference_day_delta="14" lab_value="2.400" />
      <lab_value reference_day_delta="15" lab_value="2.567" />
      <lab_value reference_day_delta="17" lab_value="2.283" />
      <lab_value reference_day_delta="18" lab_value="2.133" />
      <lab_value reference_day_delta="19" lab_value="1.767" />
    </lab_values>
    <assessments>
      <assessment value="temporal correlation" count="8" />
      <assessment value="no change" count="1" />
      <assessment value="no assessment" count="2" />
      <majority value="temporal correlation" concordance="0.73" />
    </assessments>
  </curve>
  <curve number="008">
    <medication>
      <medication_value reference_day_delta="0" />
      <medication_value reference_day_delta="1" />
      <medication_value reference_day_delta="2" />
      <medication_value reference_day_delta="3" />
      <medication_value reference_day_delta="4" />
      <medication_value reference_day_delta="5" />
    </medication>
    <lab_values>
      <lab_value reference_day_delta="-7" lab_value="-0.057" />
      <lab_value reference_day_delta="-6" lab_value="0.000" />
      <lab_value reference_day_delta="-5" lab_value="-0.071" />
      <lab_value reference_day_delta="-4" lab_value="-0.086" />
      <lab_value reference_day_delta="-3" lab_value="-0.114" />
      <lab_value reference_day_delta="-2" lab_value="-0.071" />
      <lab_value reference_day_delta="-1" lab_value="-0.100" />
      <lab_value reference_day_delta="0" lab_value="-0.129" />
      <lab_value reference_day_delta="1" lab_value="-0.143" />
      <lab_value reference_day_delta="2" lab_value="-0.086" />
      <lab_value reference_day_delta="3" lab_value="-0.143" />
      <lab_value reference_day_delta="4" lab_value="-0.029" />
      <lab_value reference_day_delta="5" lab_value="-0.114" />
      <lab_value reference_day_delta="6" lab_value="-0.114" />
      <lab_value reference_day_delta="7" lab_value="-0.171" />
      <lab_value reference_day_delta="8" lab_value="-0.186" />
      <lab_value reference_day_delta="9" lab_value="0.114" />
      <lab_value reference_day_delta="10" lab_value="-0.186" />
      <lab_value reference_day_delta="11" lab_value="-0.271" />
      <lab_value reference_day_delta="12" lab_value="-0.171" />
    </lab_values>
    <assessments>
      <assessment value="temporal correlation" count="0" />
      <assessment value="no change" count="11" />
      <assessment value="no assessment" count="0" />
      <majority value="no change" concordance="1.00" />
    </assessments>
  </curve>
  <curve number="009">
    <medication>
      <medication_value reference_day_delta="0" />
      <medication_value reference_day_delta="1" />
      <medication_value reference_day_delta="2" />
      <medication_value reference_day_delta="3" />
      <medication_value reference_day_delta="4" />
      <medication_value reference_day_delta="5" />
      <medication_value reference_day_delta="6" />
      <medication_value reference_day_delta="7" />
      <medication_value reference_day_delta="8" />
      <medication_value reference_day_delta="9" />
    </medication>
    <lab_values>
      <lab_value reference_day_delta="-7" lab_value="0.288" />
      <lab_value reference_day_delta="-6" lab_value="0.173" />
      <lab_value reference_day_delta="-5" lab_value="0.192" />
      <lab_value reference_day_delta="-4" lab_value="0.192" />
      <lab_value reference_day_delta="-3" lab_value="0.365" />
      <lab_value reference_day_delta="-2" lab_value="0.231" />
      <lab_value reference_day_delta="-1" lab_value="0.231" />
      <lab_value reference_day_delta="0" lab_value="0.250" />
      <lab_value reference_day_delta="1" lab_value="0.192" />
      <lab_value reference_day_delta="2" lab_value="0.231" />
      <lab_value reference_day_delta="3" lab_value="0.192" />
      <lab_value reference_day_delta="4" lab_value="0.192" />
      <lab_value reference_day_delta="5" lab_value="0.173" />
      <lab_value reference_day_delta="6" lab_value="0.192" />
      <lab_value reference_day_delta="7" lab_value="0.192" />
      <lab_value reference_day_delta="8" lab_value="0.250" />
      <lab_value reference_day_delta="9" lab_value="0.231" />
      <lab_value reference_day_delta="10" lab_value="0.308" />
      <lab_value reference_day_delta="11" lab_value="0.442" />
      <lab_value reference_day_delta="12" lab_value="0.596" />
      <lab_value reference_day_delta="13" lab_value="0.462" />
      <lab_value reference_day_delta="14" lab_value="0.423" />
      <lab_value reference_day_delta="15" lab_value="0.365" />
      <lab_value reference_day_delta="16" lab_value="0.308" />
    </lab_values>
    <assessments>
      <assessment value="temporal correlation" count="1" />
      <assessment value="no change" count="10" />
      <assessment value="no assessment" count="0" />
      <majority value="no change" concordance="0.91" />
    </assessments>
  </curve>
  <curve number="010">
    <medication>
      <medication_value reference_day_delta="0" />
      <medication_value reference_day_delta="1" />
      <medication_value reference_day_delta="2" />
      <medication_value reference_day_delta="3" />
      <medication_value reference_day_delta="4" />
      <medication_value reference_day_delta="6" />
      <medication_value reference_day_delta="7" />
      <medication_value reference_day_delta="9" />
    </medication>
    <lab_values>
      <lab_value reference_day_delta="-7" lab_value="0.980" />
      <lab_value reference_day_delta="-6" lab_value="0.882" />
      <lab_value reference_day_delta="-5" lab_value="0.731" />
      <lab_value reference_day_delta="-4" lab_value="0.653" />
      <lab_value reference_day_delta="-3" lab_value="0.661" />
      <lab_value reference_day_delta="-2" lab_value="0.584" />
      <lab_value reference_day_delta="-1" lab_value="0.559" />
      <lab_value reference_day_delta="0" lab_value="0.539" />
      <lab_value reference_day_delta="1" lab_value="0.514" />
      <lab_value reference_day_delta="2" lab_value="0.420" />
      <lab_value reference_day_delta="3" lab_value="0.359" />
      <lab_value reference_day_delta="4" lab_value="0.433" />
      <lab_value reference_day_delta="5" lab_value="0.408" />
      <lab_value reference_day_delta="6" lab_value="0.408" />
      <lab_value reference_day_delta="7" lab_value="0.371" />
      <lab_value reference_day_delta="8" lab_value="0.404" />
      <lab_value reference_day_delta="9" lab_value="0.424" />
      <lab_value reference_day_delta="10" lab_value="0.429" />
      <lab_value reference_day_delta="11" lab_value="0.535" />
      <lab_value reference_day_delta="12" lab_value="0.539" />
      <lab_value reference_day_delta="14" lab_value="1.310" />
      <lab_value reference_day_delta="15" lab_value="2.527" />
    </lab_values>
    <assessments>
      <assessment value="temporal correlation" count="7" />
      <assessment value="no change" count="4" />
      <assessment value="no assessment" count="0" />
      <majority value="temporal correlation" concordance="0.64" />
    </assessments>
  </curve>
  <curve number="011">
    <medication>
      <medication_value reference_day_delta="0" />
      <medication_value reference_day_delta="1" />
      <medication_value reference_day_delta="2" />
      <medication_value reference_day_delta="3" />
      <medication_value reference_day_delta="4" />
      <medication_value reference_day_delta="5" />
      <medication_value reference_day_delta="6" />
      <medication_value reference_day_delta="7" />
      <medication_value reference_day_delta="8" />
    </medication>
    <lab_values>
      <lab_value reference_day_delta="-7" lab_value="0.000" />
      <lab_value reference_day_delta="-6" lab_value="-0.109" />
      <lab_value reference_day_delta="-5" lab_value="-0.152" />
      <lab_value reference_day_delta="-4" lab_value="-0.130" />
      <lab_value reference_day_delta="-3" lab_value="-0.174" />
      <lab_value reference_day_delta="-2" lab_value="-0.174" />
      <lab_value reference_day_delta="-1" lab_value="-0.217" />
      <lab_value reference_day_delta="0" lab_value="-0.130" />
      <lab_value reference_day_delta="1" lab_value="-0.196" />
      <lab_value reference_day_delta="2" lab_value="-0.196" />
      <lab_value reference_day_delta="3" lab_value="-0.261" />
      <lab_value reference_day_delta="4" lab_value="-0.217" />
      <lab_value reference_day_delta="5" lab_value="-0.152" />
      <lab_value reference_day_delta="6" lab_value="-0.087" />
      <lab_value reference_day_delta="7" lab_value="-0.065" />
      <lab_value reference_day_delta="8" lab_value="-0.087" />
      <lab_value reference_day_delta="9" lab_value="0.043" />
      <lab_value reference_day_delta="10" lab_value="0.022" />
      <lab_value reference_day_delta="11" lab_value="-0.043" />
      <lab_value reference_day_delta="12" lab_value="-0.065" />
      <lab_value reference_day_delta="13" lab_value="-0.087" />
      <lab_value reference_day_delta="14" lab_value="-0.109" />
      <lab_value reference_day_delta="15" lab_value="-0.087" />
    </lab_values>
    <assessments>
      <assessment value="temporal correlation" count="0" />
      <assessment value="no change" count="11" />
      <assessment value="no assessment" count="0" />
      <majority value="no change" concordance="1.00" />
    </assessments>
  </curve>
  <curve number="012">
    <medication>
      <medication_value reference_day_delta="0" />
      <medication_value reference_day_delta="1" />
      <medication_value reference_day_delta="2" />
      <medication_value reference_day_delta="3" />
      <medication_value reference_day_delta="4" />
      <medication_value reference_day_delta="5" />
      <medication_value reference_day_delta="6" />
      <medication_value reference_day_delta="7" />
    </medication>
    <lab_values>
      <lab_value reference_day_delta="-7" lab_value="0.300" />
      <lab_value reference_day_delta="-6" lab_value="0.433" />
      <lab_value reference_day_delta="-5" lab_value="0.583" />
      <lab_value reference_day_delta="-4" lab_value="1.000" />
      <lab_value reference_day_delta="-3" lab_value="1.167" />
      <lab_value reference_day_delta="-2" lab_value="1.017" />
      <lab_value reference_day_delta="-1" lab_value="0.867" />
      <lab_value reference_day_delta="0" lab_value="0.933" />
      <lab_value reference_day_delta="1" lab_value="0.817" />
      <lab_value reference_day_delta="2" lab_value="0.817" />
      <lab_value reference_day_delta="3" lab_value="1.217" />
      <lab_value reference_day_delta="4" lab_value="1.083" />
      <lab_value reference_day_delta="5" lab_value="1.200" />
      <lab_value reference_day_delta="6" lab_value="1.983" />
      <lab_value reference_day_delta="7" lab_value="2.017" />
      <lab_value reference_day_delta="8" lab_value="1.817" />
      <lab_value reference_day_delta="9" lab_value="1.783" />
      <lab_value reference_day_delta="10" lab_value="2.200" />
      <lab_value reference_day_delta="11" lab_value="2.900" />
      <lab_value reference_day_delta="12" lab_value="6.933" />
      <lab_value reference_day_delta="14" lab_value="12.367" />
    </lab_values>
    <assessments>
      <assessment value="temporal correlation" count="5" />
      <assessment value="no change" count="4" />
      <assessment value="no assessment" count="2" />
      <majority value="temporal correlation" concordance="0.45" />
    </assessments>
  </curve>
  <curve number="013">
    <medication>
      <medication_value reference_day_delta="0" />
      <medication_value reference_day_delta="1" />
      <medication_value reference_day_delta="2" />
      <medication_value reference_day_delta="3" />
      <medication_value reference_day_delta="4" />
      <medication_value reference_day_delta="5" />
      <medication_value reference_day_delta="6" />
      <medication_value reference_day_delta="7" />
      <medication_value reference_day_delta="8" />
      <medication_value reference_day_delta="9" />
      <medication_value reference_day_delta="10" />
      <medication_value reference_day_delta="11" />
      <medication_value reference_day_delta="12" />
    </medication>
    <lab_values>
      <lab_value reference_day_delta="-7" lab_value="0.918" />
      <lab_value reference_day_delta="-6" lab_value="0.647" />
      <lab_value reference_day_delta="-5" lab_value="0.459" />
      <lab_value reference_day_delta="-4" lab_value="0.341" />
      <lab_value reference_day_delta="-3" lab_value="0.341" />
      <lab_value reference_day_delta="-2" lab_value="0.329" />
      <lab_value reference_day_delta="-1" lab_value="0.324" />
      <lab_value reference_day_delta="0" lab_value="0.271" />
      <lab_value reference_day_delta="1" lab_value="0.247" />
      <lab_value reference_day_delta="2" lab_value="0.229" />
      <lab_value reference_day_delta="3" lab_value="0.182" />
      <lab_value reference_day_delta="4" lab_value="0.147" />
      <lab_value reference_day_delta="5" lab_value="0.135" />
      <lab_value reference_day_delta="6" lab_value="0.118" />
      <lab_value reference_day_delta="7" lab_value="0.112" />
      <lab_value reference_day_delta="8" lab_value="0.129" />
      <lab_value reference_day_delta="9" lab_value="0.118" />
      <lab_value reference_day_delta="10" lab_value="0.124" />
      <lab_value reference_day_delta="11" lab_value="0.141" />
      <lab_value reference_day_delta="12" lab_value="0.124" />
      <lab_value reference_day_delta="13" lab_value="0.112" />
      <lab_value reference_day_delta="14" lab_value="0.129" />
      <lab_value reference_day_delta="15" lab_value="0.153" />
      <lab_value reference_day_delta="16" lab_value="0.153" />
      <lab_value reference_day_delta="17" lab_value="0.165" />
      <lab_value reference_day_delta="18" lab_value="0.182" />
      <lab_value reference_day_delta="19" lab_value="0.194" />
    </lab_values>
    <assessments>
      <assessment value="temporal correlation" count="2" />
      <assessment value="no change" count="8" />
      <assessment value="no assessment" count="1" />
      <majority value="no change" concordance="0.73" />
    </assessments>
  </curve>
  <curve number="014">
    <medication>
      <medication_value reference_day_delta="0" />
      <medication_value reference_day_delta="1" />
      <medication_value reference_day_delta="2" />
      <medication_value reference_day_delta="3" />
      <medication_value reference_day_delta="4" />
      <medication_value reference_day_delta="5" />
    </medication>
    <lab_values>
      <lab_value reference_day_delta="-7" lab_value="1.050" />
      <lab_value reference_day_delta="-6" lab_value="1.183" />
      <lab_value reference_day_delta="-5" lab_value="0.967" />
      <lab_value reference_day_delta="-4" lab_value="1.667" />
      <lab_value reference_day_delta="-3" lab_value="2.067" />
      <lab_value reference_day_delta="-2" lab_value="3.117" />
      <lab_value reference_day_delta="-1" lab_value="3.200" />
      <lab_value reference_day_delta="0" lab_value="3.333" />
      <lab_value reference_day_delta="1" lab_value="3.133" />
      <lab_value reference_day_delta="2" lab_value="3.383" />
      <lab_value reference_day_delta="3" lab_value="4.117" />
      <lab_value reference_day_delta="4" lab_value="3.883" />
      <lab_value reference_day_delta="5" lab_value="3.617" />
      <lab_value reference_day_delta="6" lab_value="3.550" />
      <lab_value reference_day_delta="7" lab_value="3.633" />
      <lab_value reference_day_delta="8" lab_value="4.283" />
      <lab_value reference_day_delta="9" lab_value="4.083" />
      <lab_value reference_day_delta="10" lab_value="4.567" />
      <lab_value reference_day_delta="11" lab_value="4.817" />
      <lab_value reference_day_delta="12" lab_value="5.383" />
    </lab_values>
    <assessments>
      <assessment value="temporal correlation" count="1" />
      <assessment value="no change" count="7" />
      <assessment value="no assessment" count="3" />
      <majority value="no change" concordance="0.64" />
    </assessments>
  </curve>
  <curve number="015">
    <medication>
      <medication_value reference_day_delta="0" />
      <medication_value reference_day_delta="1" />
      <medication_value reference_day_delta="2" />
      <medication_value reference_day_delta="3" />
      <medication_value reference_day_delta="4" />
      <medication_value reference_day_delta="5" />
      <medication_value reference_day_delta="6" />
      <medication_value reference_day_delta="7" />
      <medication_value reference_day_delta="8" />
    </medication>
    <lab_values>
      <lab_value reference_day_delta="-7" lab_value="4.767" />
      <lab_value reference_day_delta="-6" lab_value="4.250" />
      <lab_value reference_day_delta="-5" lab_value="4.517" />
      <lab_value reference_day_delta="-4" lab_value="4.450" />
      <lab_value reference_day_delta="-3" lab_value="4.817" />
      <lab_value reference_day_delta="-2" lab_value="5.050" />
      <lab_value reference_day_delta="-1" lab_value="5.550" />
      <lab_value reference_day_delta="0" lab_value="5.750" />
      <lab_value reference_day_delta="1" lab_value="5.800" />
      <lab_value reference_day_delta="2" lab_value="5.667" />
      <lab_value reference_day_delta="3" lab_value="5.500" />
      <lab_value reference_day_delta="4" lab_value="5.100" />
      <lab_value reference_day_delta="5" lab_value="5.500" />
      <lab_value reference_day_delta="6" lab_value="6.050" />
      <lab_value reference_day_delta="7" lab_value="5.733" />
      <lab_value reference_day_delta="8" lab_value="4.850" />
      <lab_value reference_day_delta="9" lab_value="4.500" />
      <lab_value reference_day_delta="10" lab_value="3.817" />
      <lab_value reference_day_delta="11" lab_value="3.733" />
      <lab_value reference_day_delta="12" lab_value="3.283" />
      <lab_value reference_day_delta="13" lab_value="3.017" />
      <lab_value reference_day_delta="14" lab_value="3.683" />
      <lab_value reference_day_delta="15" lab_value="3.600" />
    </lab_values>
    <assessments>
      <assessment value="temporal correlation" count="1" />
      <assessment value="no change" count="4" />
      <assessment value="no assessment" count="6" />
      <majority value="no assessment" concordance="0.55" />
    </assessments>
  </curve>
  <curve number="016">
    <medication>
      <medication_value reference_day_delta="0" />
      <medication_value reference_day_delta="1" />
      <medication_value reference_day_delta="2" />
      <medication_value reference_day_delta="3" />
      <medication_value reference_day_delta="4" />
      <medication_value reference_day_delta="5" />
      <medication_value reference_day_delta="6" />
      <medication_value reference_day_delta="7" />
      <medication_value reference_day_delta="8" />
      <medication_value reference_day_delta="9" />
      <medication_value reference_day_delta="10" />
    </medication>
    <lab_values>
      <lab_value reference_day_delta="-7" lab_value="0.508" />
      <lab_value reference_day_delta="-6" lab_value="0.577" />
      <lab_value reference_day_delta="-5" lab_value="0.931" />
      <lab_value reference_day_delta="-4" lab_value="0.677" />
      <lab_value reference_day_delta="-3" lab_value="0.646" />
      <lab_value reference_day_delta="-2" lab_value="0.708" />
      <lab_value reference_day_delta="-1" lab_value="0.623" />
      <lab_value reference_day_delta="0" lab_value="0.431" />
      <lab_value reference_day_delta="1" lab_value="0.485" />
      <lab_value reference_day_delta="2" lab_value="0.477" />
      <lab_value reference_day_delta="3" lab_value="0.492" />
      <lab_value reference_day_delta="4" lab_value="0.377" />
      <lab_value reference_day_delta="5" lab_value="0.523" />
      <lab_value reference_day_delta="6" lab_value="0.477" />
      <lab_value reference_day_delta="7" lab_value="0.462" />
      <lab_value reference_day_delta="8" lab_value="0.485" />
      <lab_value reference_day_delta="9" lab_value="0.546" />
      <lab_value reference_day_delta="10" lab_value="0.462" />
      <lab_value reference_day_delta="11" lab_value="0.331" />
      <lab_value reference_day_delta="12" lab_value="0.523" />
      <lab_value reference_day_delta="15" lab_value="0.354" />
      <lab_value reference_day_delta="16" lab_value="0.331" />
      <lab_value reference_day_delta="17" lab_value="0.308" />
    </lab_values>
    <assessments>
      <assessment value="temporal correlation" count="0" />
      <assessment value="no change" count="11" />
      <assessment value="no assessment" count="0" />
      <majority value="no change" concordance="1.00" />
    </assessments>
  </curve>
  <curve number="017">
    <medication>
      <medication_value reference_day_delta="0" />
      <medication_value reference_day_delta="1" />
      <medication_value reference_day_delta="2" />
      <medication_value reference_day_delta="3" />
      <medication_value reference_day_delta="4" />
      <medication_value reference_day_delta="5" />
      <medication_value reference_day_delta="6" />
    </medication>
    <lab_values>
      <lab_value reference_day_delta="-7" lab_value="0.288" />
      <lab_value reference_day_delta="-6" lab_value="0.308" />
      <lab_value reference_day_delta="-5" lab_value="0.308" />
      <lab_value reference_day_delta="-4" lab_value="0.288" />
      <lab_value reference_day_delta="-3" lab_value="0.308" />
      <lab_value reference_day_delta="-2" lab_value="0.385" />
      <lab_value reference_day_delta="-1" lab_value="0.346" />
      <lab_value reference_day_delta="0" lab_value="0.308" />
      <lab_value reference_day_delta="1" lab_value="0.288" />
      <lab_value reference_day_delta="2" lab_value="0.269" />
      <lab_value reference_day_delta="3" lab_value="0.250" />
      <lab_value reference_day_delta="4" lab_value="0.269" />
      <lab_value reference_day_delta="5" lab_value="0.231" />
      <lab_value reference_day_delta="6" lab_value="0.250" />
      <lab_value reference_day_delta="7" lab_value="0.327" />
      <lab_value reference_day_delta="8" lab_value="0.346" />
      <lab_value reference_day_delta="9" lab_value="0.500" />
      <lab_value reference_day_delta="10" lab_value="0.404" />
      <lab_value reference_day_delta="11" lab_value="0.423" />
    </lab_values>
    <assessments>
      <assessment value="temporal correlation" count="0" />
      <assessment value="no change" count="11" />
      <assessment value="no assessment" count="0" />
      <majority value="no change" concordance="1.00" />
    </assessments>
  </curve>
  <curve number="018">
    <medication>
      <medication_value reference_day_delta="0" />
      <medication_value reference_day_delta="1" />
      <medication_value reference_day_delta="2" />
      <medication_value reference_day_delta="3" />
      <medication_value reference_day_delta="4" />
    </medication>
    <lab_values>
      <lab_value reference_day_delta="-7" lab_value="-0.200" />
      <lab_value reference_day_delta="-6" lab_value="-0.043" />
      <lab_value reference_day_delta="-5" lab_value="0.100" />
      <lab_value reference_day_delta="-4" lab_value="-0.014" />
      <lab_value reference_day_delta="-3" lab_value="-0.086" />
      <lab_value reference_day_delta="-2" lab_value="-0.143" />
      <lab_value reference_day_delta="-1" lab_value="-0.114" />
      <lab_value reference_day_delta="0" lab_value="-0.057" />
      <lab_value reference_day_delta="1" lab_value="-0.129" />
      <lab_value reference_day_delta="2" lab_value="-0.029" />
      <lab_value reference_day_delta="3" lab_value="-0.129" />
      <lab_value reference_day_delta="4" lab_value="-0.086" />
      <lab_value reference_day_delta="5" lab_value="0.043" />
      <lab_value reference_day_delta="6" lab_value="0.214" />
      <lab_value reference_day_delta="7" lab_value="0.171" />
      <lab_value reference_day_delta="8" lab_value="0.143" />
      <lab_value reference_day_delta="9" lab_value="0.100" />
      <lab_value reference_day_delta="10" lab_value="0.229" />
      <lab_value reference_day_delta="11" lab_value="0.157" />
    </lab_values>
    <assessments>
      <assessment value="temporal correlation" count="0" />
      <assessment value="no change" count="11" />
      <assessment value="no assessment" count="0" />
      <majority value="no change" concordance="1.00" />
    </assessments>
  </curve>
  <curve number="019">
    <medication>
      <medication_value reference_day_delta="0" />
      <medication_value reference_day_delta="1" />
      <medication_value reference_day_delta="2" />
      <medication_value reference_day_delta="3" />
      <medication_value reference_day_delta="4" />
    </medication>
    <lab_values>
      <lab_value reference_day_delta="-7" lab_value="0.942" />
      <lab_value reference_day_delta="-6" lab_value="0.558" />
      <lab_value reference_day_delta="-5" lab_value="0.365" />
      <lab_value reference_day_delta="-4" lab_value="0.423" />
      <lab_value reference_day_delta="-3" lab_value="0.635" />
      <lab_value reference_day_delta="-2" lab_value="0.423" />
      <lab_value reference_day_delta="-1" lab_value="0.346" />
      <lab_value reference_day_delta="0" lab_value="0.404" />
      <lab_value reference_day_delta="1" lab_value="0.385" />
      <lab_value reference_day_delta="2" lab_value="0.385" />
      <lab_value reference_day_delta="3" lab_value="0.327" />
      <lab_value reference_day_delta="4" lab_value="0.327" />
      <lab_value reference_day_delta="5" lab_value="0.442" />
      <lab_value reference_day_delta="6" lab_value="0.462" />
      <lab_value reference_day_delta="7" lab_value="0.577" />
      <lab_value reference_day_delta="8" lab_value="0.712" />
      <lab_value reference_day_delta="9" lab_value="0.692" />
      <lab_value reference_day_delta="10" lab_value="0.500" />
      <lab_value reference_day_delta="11" lab_value="0.442" />
    </lab_values>
    <assessments>
      <assessment value="temporal correlation" count="1" />
      <assessment value="no change" count="8" />
      <assessment value="no assessment" count="2" />
      <majority value="no change" concordance="0.73" />
    </assessments>
  </curve>
  <curve number="020">
    <medication>
      <medication_value reference_day_delta="0" />
      <medication_value reference_day_delta="1" />
      <medication_value reference_day_delta="2" />
      <medication_value reference_day_delta="3" />
      <medication_value reference_day_delta="4" />
      <medication_value reference_day_delta="5" />
      <medication_value reference_day_delta="6" />
    </medication>
    <lab_values>
      <lab_value reference_day_delta="-7" lab_value="16.954" />
      <lab_value reference_day_delta="-6" lab_value="12.000" />
      <lab_value reference_day_delta="-5" lab_value="12.262" />
      <lab_value reference_day_delta="-4" lab_value="11.785" />
      <lab_value reference_day_delta="-3" lab_value="10.715" />
      <lab_value reference_day_delta="-2" lab_value="9.754" />
      <lab_value reference_day_delta="-1" lab_value="9.885" />
      <lab_value reference_day_delta="0" lab_value="9.315" />
      <lab_value reference_day_delta="1" lab_value="8.308" />
      <lab_value reference_day_delta="2" lab_value="7.885" />
      <lab_value reference_day_delta="3" lab_value="7.015" />
      <lab_value reference_day_delta="4" lab_value="6.569" />
      <lab_value reference_day_delta="5" lab_value="6.685" />
      <lab_value reference_day_delta="6" lab_value="7.262" />
      <lab_value reference_day_delta="7" lab_value="7.731" />
      <lab_value reference_day_delta="8" lab_value="7.538" />
      <lab_value reference_day_delta="9" lab_value="8.054" />
      <lab_value reference_day_delta="10" lab_value="9.138" />
      <lab_value reference_day_delta="11" lab_value="9.308" />
      <lab_value reference_day_delta="12" lab_value="10.246" />
      <lab_value reference_day_delta="13" lab_value="10.500" />
    </lab_values>
    <assessments>
      <assessment value="temporal correlation" count="7" />
      <assessment value="no change" count="4" />
      <assessment value="no assessment" count="0" />
      <majority value="temporal correlation" concordance="0.64" />
    </assessments>
  </curve>
  <curve number="021">
    <medication>
      <medication_value reference_day_delta="0" />
      <medication_value reference_day_delta="1" />
      <medication_value reference_day_delta="2" />
      <medication_value reference_day_delta="3" />
      <medication_value reference_day_delta="4" />
      <medication_value reference_day_delta="5" />
      <medication_value reference_day_delta="6" />
    </medication>
    <lab_values>
      <lab_value reference_day_delta="-7" lab_value="2.457" />
      <lab_value reference_day_delta="-6" lab_value="2.214" />
      <lab_value reference_day_delta="-5" lab_value="2.143" />
      <lab_value reference_day_delta="-4" lab_value="2.686" />
      <lab_value reference_day_delta="-3" lab_value="2.314" />
      <lab_value reference_day_delta="-2" lab_value="2.929" />
      <lab_value reference_day_delta="-1" lab_value="2.143" />
      <lab_value reference_day_delta="0" lab_value="2.671" />
      <lab_value reference_day_delta="1" lab_value="2.029" />
      <lab_value reference_day_delta="2" lab_value="2.557" />
      <lab_value reference_day_delta="3" lab_value="3.000" />
      <lab_value reference_day_delta="4" lab_value="1.800" />
      <lab_value reference_day_delta="5" lab_value="2.471" />
      <lab_value reference_day_delta="6" lab_value="1.600" />
      <lab_value reference_day_delta="7" lab_value="2.214" />
      <lab_value reference_day_delta="8" lab_value="1.543" />
      <lab_value reference_day_delta="9" lab_value="2.186" />
      <lab_value reference_day_delta="10" lab_value="2.743" />
      <lab_value reference_day_delta="11" lab_value="1.700" />
      <lab_value reference_day_delta="12" lab_value="2.200" />
      <lab_value reference_day_delta="13" lab_value="1.400" />
    </lab_values>
    <assessments>
      <assessment value="temporal correlation" count="0" />
      <assessment value="no change" count="4" />
      <assessment value="no assessment" count="7" />
      <majority value="no assessment" concordance="0.64" />
    </assessments>
  </curve>
  <curve number="022">
    <medication>
      <medication_value reference_day_delta="0" />
      <medication_value reference_day_delta="1" />
      <medication_value reference_day_delta="2" />
      <medication_value reference_day_delta="3" />
      <medication_value reference_day_delta="4" />
      <medication_value reference_day_delta="5" />
      <medication_value reference_day_delta="6" />
      <medication_value reference_day_delta="7" />
      <medication_value reference_day_delta="8" />
      <medication_value reference_day_delta="9" />
      <medication_value reference_day_delta="10" />
      <medication_value reference_day_delta="11" />
      <medication_value reference_day_delta="12" />
    </medication>
    <lab_values>
      <lab_value reference_day_delta="-7" lab_value="0.278" />
      <lab_value reference_day_delta="-6" lab_value="0.667" />
      <lab_value reference_day_delta="-5" lab_value="0.778" />
      <lab_value reference_day_delta="-4" lab_value="0.667" />
      <lab_value reference_day_delta="-3" lab_value="0.444" />
      <lab_value reference_day_delta="0" lab_value="0.306" />
      <lab_value reference_day_delta="1" lab_value="0.333" />
      <lab_value reference_day_delta="4" lab_value="0.306" />
      <lab_value reference_day_delta="5" lab_value="0.389" />
      <lab_value reference_day_delta="6" lab_value="0.389" />
      <lab_value reference_day_delta="7" lab_value="0.444" />
      <lab_value reference_day_delta="10" lab_value="0.556" />
      <lab_value reference_day_delta="11" lab_value="0.417" />
      <lab_value reference_day_delta="12" lab_value="0.500" />
      <lab_value reference_day_delta="13" lab_value="0.417" />
      <lab_value reference_day_delta="14" lab_value="0.500" />
      <lab_value reference_day_delta="15" lab_value="0.500" />
      <lab_value reference_day_delta="16" lab_value="0.444" />
      <lab_value reference_day_delta="17" lab_value="0.250" />
      <lab_value reference_day_delta="18" lab_value="0.278" />
      <lab_value reference_day_delta="19" lab_value="0.250" />
    </lab_values>
    <assessments>
      <assessment value="temporal correlation" count="0" />
      <assessment value="no change" count="11" />
      <assessment value="no assessment" count="0" />
      <majority value="no change" concordance="1.00" />
    </assessments>
  </curve>
  <curve number="023">
    <medication>
      <medication_value reference_day_delta="0" />
      <medication_value reference_day_delta="1" />
      <medication_value reference_day_delta="2" />
      <medication_value reference_day_delta="3" />
      <medication_value reference_day_delta="4" />
      <medication_value reference_day_delta="5" />
      <medication_value reference_day_delta="6" />
      <medication_value reference_day_delta="7" />
    </medication>
    <lab_values>
      <lab_value reference_day_delta="-7" lab_value="0.243" />
      <lab_value reference_day_delta="-6" lab_value="0.186" />
      <lab_value reference_day_delta="-5" lab_value="0.214" />
      <lab_value reference_day_delta="-4" lab_value="0.114" />
      <lab_value reference_day_delta="-3" lab_value="0.229" />
      <lab_value reference_day_delta="-2" lab_value="0.229" />
      <lab_value reference_day_delta="-1" lab_value="0.200" />
      <lab_value reference_day_delta="0" lab_value="0.114" />
      <lab_value reference_day_delta="1" lab_value="0.186" />
      <lab_value reference_day_delta="2" lab_value="0.143" />
      <lab_value reference_day_delta="3" lab_value="0.143" />
      <lab_value reference_day_delta="4" lab_value="0.186" />
      <lab_value reference_day_delta="5" lab_value="0.457" />
      <lab_value reference_day_delta="6" lab_value="0.471" />
      <lab_value reference_day_delta="7" lab_value="0.486" />
      <lab_value reference_day_delta="8" lab_value="1.000" />
      <lab_value reference_day_delta="9" lab_value="1.129" />
      <lab_value reference_day_delta="10" lab_value="1.229" />
      <lab_value reference_day_delta="11" lab_value="1.457" />
      <lab_value reference_day_delta="12" lab_value="1.600" />
      <lab_value reference_day_delta="13" lab_value="0.957" />
      <lab_value reference_day_delta="14" lab_value="0.543" />
    </lab_values>
    <assessments>
      <assessment value="temporal correlation" count="10" />
      <assessment value="no change" count="0" />
      <assessment value="no assessment" count="1" />
      <majority value="temporal correlation" concordance="0.91" />
    </assessments>
  </curve>
  <curve number="024">
    <medication>
      <medication_value reference_day_delta="0" />
      <medication_value reference_day_delta="1" />
      <medication_value reference_day_delta="2" />
      <medication_value reference_day_delta="3" />
      <medication_value reference_day_delta="4" />
      <medication_value reference_day_delta="5" />
    </medication>
    <lab_values>
      <lab_value reference_day_delta="-7" lab_value="0.717" />
      <lab_value reference_day_delta="-6" lab_value="0.800" />
      <lab_value reference_day_delta="-5" lab_value="0.783" />
      <lab_value reference_day_delta="-4" lab_value="0.917" />
      <lab_value reference_day_delta="-3" lab_value="1.133" />
      <lab_value reference_day_delta="-2" lab_value="0.900" />
      <lab_value reference_day_delta="-1" lab_value="0.983" />
      <lab_value reference_day_delta="0" lab_value="2.000" />
      <lab_value reference_day_delta="1" lab_value="1.750" />
      <lab_value reference_day_delta="2" lab_value="1.667" />
      <lab_value reference_day_delta="3" lab_value="2.283" />
      <lab_value reference_day_delta="4" lab_value="4.333" />
      <lab_value reference_day_delta="5" lab_value="4.700" />
      <lab_value reference_day_delta="6" lab_value="4.850" />
      <lab_value reference_day_delta="7" lab_value="6.683" />
      <lab_value reference_day_delta="8" lab_value="5.800" />
      <lab_value reference_day_delta="9" lab_value="5.117" />
      <lab_value reference_day_delta="10" lab_value="4.617" />
      <lab_value reference_day_delta="11" lab_value="4.267" />
      <lab_value reference_day_delta="12" lab_value="4.267" />
    </lab_values>
    <assessments>
      <assessment value="temporal correlation" count="11" />
      <assessment value="no change" count="0" />
      <assessment value="no assessment" count="0" />
      <majority value="temporal correlation" concordance="1.00" />
    </assessments>
  </curve>
  <curve number="025">
    <medication>
      <medication_value reference_day_delta="0" />
      <medication_value reference_day_delta="1" />
      <medication_value reference_day_delta="2" />
      <medication_value reference_day_delta="3" />
      <medication_value reference_day_delta="4" />
      <medication_value reference_day_delta="5" />
      <medication_value reference_day_delta="6" />
      <medication_value reference_day_delta="7" />
      <medication_value reference_day_delta="8" />
      <medication_value reference_day_delta="9" />
      <medication_value reference_day_delta="10" />
    </medication>
    <lab_values>
      <lab_value reference_day_delta="-7" lab_value="0.129" />
      <lab_value reference_day_delta="-6" lab_value="0.157" />
      <lab_value reference_day_delta="-5" lab_value="0.286" />
      <lab_value reference_day_delta="-4" lab_value="0.529" />
      <lab_value reference_day_delta="-3" lab_value="0.114" />
      <lab_value reference_day_delta="-2" lab_value="0.314" />
      <lab_value reference_day_delta="-1" lab_value="0.171" />
      <lab_value reference_day_delta="0" lab_value="0.257" />
      <lab_value reference_day_delta="1" lab_value="0.171" />
      <lab_value reference_day_delta="2" lab_value="0.243" />
      <lab_value reference_day_delta="3" lab_value="0.186" />
      <lab_value reference_day_delta="4" lab_value="0.186" />
      <lab_value reference_day_delta="5" lab_value="0.343" />
      <lab_value reference_day_delta="6" lab_value="0.300" />
      <lab_value reference_day_delta="8" lab_value="0.357" />
      <lab_value reference_day_delta="9" lab_value="0.371" />
      <lab_value reference_day_delta="10" lab_value="0.471" />
      <lab_value reference_day_delta="11" lab_value="0.586" />
      <lab_value reference_day_delta="12" lab_value="0.557" />
      <lab_value reference_day_delta="13" lab_value="0.486" />
      <lab_value reference_day_delta="14" lab_value="0.457" />
      <lab_value reference_day_delta="15" lab_value="0.514" />
      <lab_value reference_day_delta="16" lab_value="0.429" />
      <lab_value reference_day_delta="17" lab_value="0.486" />
    </lab_values>
    <assessments>
      <assessment value="temporal correlation" count="1" />
      <assessment value="no change" count="10" />
      <assessment value="no assessment" count="0" />
      <majority value="no change" concordance="0.91" />
    </assessments>
  </curve>
  <curve number="026">
    <medication>
      <medication_value reference_day_delta="0" />
      <medication_value reference_day_delta="1" />
      <medication_value reference_day_delta="2" />
      <medication_value reference_day_delta="3" />
      <medication_value reference_day_delta="4" />
      <medication_value reference_day_delta="5" />
    </medication>
    <lab_values>
      <lab_value reference_day_delta="-6" lab_value="1.783" />
      <lab_value reference_day_delta="-5" lab_value="1.567" />
      <lab_value reference_day_delta="-4" lab_value="1.250" />
      <lab_value reference_day_delta="-3" lab_value="1.050" />
      <lab_value reference_day_delta="-2" lab_value="0.883" />
      <lab_value reference_day_delta="-1" lab_value="0.933" />
      <lab_value reference_day_delta="0" lab_value="0.917" />
      <lab_value reference_day_delta="1" lab_value="1.350" />
      <lab_value reference_day_delta="2" lab_value="1.633" />
      <lab_value reference_day_delta="3" lab_value="1.833" />
      <lab_value reference_day_delta="4" lab_value="1.750" />
      <lab_value reference_day_delta="5" lab_value="1.717" />
      <lab_value reference_day_delta="6" lab_value="1.900" />
      <lab_value reference_day_delta="7" lab_value="1.800" />
      <lab_value reference_day_delta="8" lab_value="1.917" />
      <lab_value reference_day_delta="9" lab_value="2.150" />
      <lab_value reference_day_delta="10" lab_value="1.933" />
      <lab_value reference_day_delta="11" lab_value="1.967" />
      <lab_value reference_day_delta="12" lab_value="1.767" />
    </lab_values>
    <assessments>
      <assessment value="temporal correlation" count="10" />
      <assessment value="no change" count="1" />
      <assessment value="no assessment" count="0" />
      <majority value="temporal correlation" concordance="0.91" />
    </assessments>
  </curve>
  <curve number="027">
    <medication>
      <medication_value reference_day_delta="0" />
      <medication_value reference_day_delta="2" />
      <medication_value reference_day_delta="4" />
      <medication_value reference_day_delta="5" />
      <medication_value reference_day_delta="6" />
      <medication_value reference_day_delta="7" />
      <medication_value reference_day_delta="8" />
      <medication_value reference_day_delta="9" />
      <medication_value reference_day_delta="10" />
      <medication_value reference_day_delta="11" />
      <medication_value reference_day_delta="12" />
      <medication_value reference_day_delta="13" />
      <medication_value reference_day_delta="14" />
    </medication>
    <lab_values>
      <lab_value reference_day_delta="-7" lab_value="0.900" />
      <lab_value reference_day_delta="-6" lab_value="0.950" />
      <lab_value reference_day_delta="-5" lab_value="1.017" />
      <lab_value reference_day_delta="-4" lab_value="1.100" />
      <lab_value reference_day_delta="-3" lab_value="1.000" />
      <lab_value reference_day_delta="-2" lab_value="0.917" />
      <lab_value reference_day_delta="-1" lab_value="0.917" />
      <lab_value reference_day_delta="0" lab_value="0.833" />
      <lab_value reference_day_delta="1" lab_value="0.733" />
      <lab_value reference_day_delta="2" lab_value="0.700" />
      <lab_value reference_day_delta="3" lab_value="0.600" />
      <lab_value reference_day_delta="4" lab_value="0.733" />
      <lab_value reference_day_delta="5" lab_value="0.650" />
      <lab_value reference_day_delta="7" lab_value="0.400" />
      <lab_value reference_day_delta="8" lab_value="0.550" />
      <lab_value reference_day_delta="9" lab_value="0.483" />
      <lab_value reference_day_delta="10" lab_value="0.433" />
      <lab_value reference_day_delta="11" lab_value="0.450" />
      <lab_value reference_day_delta="12" lab_value="0.517" />
      <lab_value reference_day_delta="13" lab_value="0.533" />
      <lab_value reference_day_delta="14" lab_value="0.483" />
      <lab_value reference_day_delta="15" lab_value="0.517" />
      <lab_value reference_day_delta="16" lab_value="0.517" />
      <lab_value reference_day_delta="17" lab_value="0.450" />
      <lab_value reference_day_delta="18" lab_value="0.483" />
      <lab_value reference_day_delta="19" lab_value="0.533" />
      <lab_value reference_day_delta="20" lab_value="0.500" />
      <lab_value reference_day_delta="21" lab_value="0.433" />
    </lab_values>
    <assessments>
      <assessment value="temporal correlation" count="2" />
      <assessment value="no change" count="8" />
      <assessment value="no assessment" count="1" />
      <majority value="no change" concordance="0.73" />
    </assessments>
  </curve>
  <curve number="028">
    <medication>
      <medication_value reference_day_delta="0" />
      <medication_value reference_day_delta="1" />
      <medication_value reference_day_delta="2" />
      <medication_value reference_day_delta="3" />
      <medication_value reference_day_delta="4" />
      <medication_value reference_day_delta="5" />
    </medication>
    <lab_values>
      <lab_value reference_day_delta="-6" lab_value="0.314" />
      <lab_value reference_day_delta="-5" lab_value="0.286" />
      <lab_value reference_day_delta="-4" lab_value="0.214" />
      <lab_value reference_day_delta="-3" lab_value="0.329" />
      <lab_value reference_day_delta="-2" lab_value="0.257" />
      <lab_value reference_day_delta="-1" lab_value="0.300" />
      <lab_value reference_day_delta="0" lab_value="0.257" />
      <lab_value reference_day_delta="1" lab_value="0.214" />
      <lab_value reference_day_delta="2" lab_value="0.200" />
      <lab_value reference_day_delta="3" lab_value="0.257" />
      <lab_value reference_day_delta="4" lab_value="0.114" />
      <lab_value reference_day_delta="5" lab_value="0.071" />
      <lab_value reference_day_delta="6" lab_value="0.114" />
      <lab_value reference_day_delta="7" lab_value="0.029" />
      <lab_value reference_day_delta="8" lab_value="0.071" />
      <lab_value reference_day_delta="9" lab_value="0.100" />
      <lab_value reference_day_delta="10" lab_value="0.171" />
      <lab_value reference_day_delta="11" lab_value="0.157" />
      <lab_value reference_day_delta="12" lab_value="0.114" />
    </lab_values>
    <assessments>
      <assessment value="temporal correlation" count="0" />
      <assessment value="no change" count="11" />
      <assessment value="no assessment" count="0" />
      <majority value="no change" concordance="1.00" />
    </assessments>
  </curve>
  <curve number="029">
    <medication>
      <medication_value reference_day_delta="0" />
      <medication_value reference_day_delta="1" />
      <medication_value reference_day_delta="2" />
      <medication_value reference_day_delta="3" />
      <medication_value reference_day_delta="4" />
      <medication_value reference_day_delta="5" />
      <medication_value reference_day_delta="6" />
      <medication_value reference_day_delta="7" />
      <medication_value reference_day_delta="8" />
      <medication_value reference_day_delta="9" />
    </medication>
    <lab_values>
      <lab_value reference_day_delta="-7" lab_value="0.500" />
      <lab_value reference_day_delta="-6" lab_value="0.467" />
      <lab_value reference_day_delta="-5" lab_value="0.533" />
      <lab_value reference_day_delta="-4" lab_value="0.500" />
      <lab_value reference_day_delta="-3" lab_value="0.533" />
      <lab_value reference_day_delta="-2" lab_value="0.600" />
      <lab_value reference_day_delta="-1" lab_value="0.600" />
      <lab_value reference_day_delta="0" lab_value="0.583" />
      <lab_value reference_day_delta="1" lab_value="0.683" />
      <lab_value reference_day_delta="2" lab_value="0.650" />
      <lab_value reference_day_delta="3" lab_value="0.650" />
      <lab_value reference_day_delta="4" lab_value="0.667" />
      <lab_value reference_day_delta="5" lab_value="0.550" />
      <lab_value reference_day_delta="6" lab_value="0.533" />
      <lab_value reference_day_delta="7" lab_value="0.467" />
      <lab_value reference_day_delta="8" lab_value="0.683" />
      <lab_value reference_day_delta="9" lab_value="0.800" />
      <lab_value reference_day_delta="10" lab_value="0.983" />
      <lab_value reference_day_delta="11" lab_value="1.417" />
      <lab_value reference_day_delta="12" lab_value="1.333" />
      <lab_value reference_day_delta="13" lab_value="1.050" />
      <lab_value reference_day_delta="14" lab_value="0.983" />
      <lab_value reference_day_delta="15" lab_value="0.783" />
      <lab_value reference_day_delta="16" lab_value="0.783" />
    </lab_values>
    <assessments>
      <assessment value="temporal correlation" count="10" />
      <assessment value="no change" count="0" />
      <assessment value="no assessment" count="1" />
      <majority value="temporal correlation" concordance="0.91" />
    </assessments>
  </curve>
  <curve number="030">
    <medication>
      <medication_value reference_day_delta="0" />
      <medication_value reference_day_delta="1" />
      <medication_value reference_day_delta="2" />
      <medication_value reference_day_delta="3" />
      <medication_value reference_day_delta="4" />
      <medication_value reference_day_delta="5" />
      <medication_value reference_day_delta="6" />
      <medication_value reference_day_delta="7" />
      <medication_value reference_day_delta="8" />
      <medication_value reference_day_delta="9" />
      <medication_value reference_day_delta="10" />
    </medication>
    <lab_values>
      <lab_value reference_day_delta="-7" lab_value="0.286" />
      <lab_value reference_day_delta="-6" lab_value="0.186" />
      <lab_value reference_day_delta="-5" lab_value="0.214" />
      <lab_value reference_day_delta="-4" lab_value="0.143" />
      <lab_value reference_day_delta="-3" lab_value="0.114" />
      <lab_value reference_day_delta="-2" lab_value="0.143" />
      <lab_value reference_day_delta="-1" lab_value="0.029" />
      <lab_value reference_day_delta="0" lab_value="0.071" />
      <lab_value reference_day_delta="1" lab_value="0.057" />
      <lab_value reference_day_delta="2" lab_value="0.086" />
      <lab_value reference_day_delta="3" lab_value="0.086" />
      <lab_value reference_day_delta="4" lab_value="0.114" />
      <lab_value reference_day_delta="5" lab_value="0.100" />
      <lab_value reference_day_delta="6" lab_value="0.100" />
      <lab_value reference_day_delta="7" lab_value="0.057" />
      <lab_value reference_day_delta="8" lab_value="0.129" />
      <lab_value reference_day_delta="9" lab_value="0.114" />
      <lab_value reference_day_delta="10" lab_value="0.186" />
      <lab_value reference_day_delta="11" lab_value="0.143" />
      <lab_value reference_day_delta="12" lab_value="0.157" />
      <lab_value reference_day_delta="13" lab_value="0.186" />
      <lab_value reference_day_delta="15" lab_value="0.300" />
      <lab_value reference_day_delta="16" lab_value="0.229" />
      <lab_value reference_day_delta="17" lab_value="0.243" />
    </lab_values>
    <assessments>
      <assessment value="temporal correlation" count="0" />
      <assessment value="no change" count="11" />
      <assessment value="no assessment" count="0" />
      <majority value="no change" concordance="1.00" />
    </assessments>
  </curve>
  <curve number="031">
    <medication>
      <medication_value reference_day_delta="0" />
      <medication_value reference_day_delta="1" />
      <medication_value reference_day_delta="2" />
      <medication_value reference_day_delta="3" />
      <medication_value reference_day_delta="5" />
      <medication_value reference_day_delta="6" />
      <medication_value reference_day_delta="7" />
      <medication_value reference_day_delta="8" />
      <medication_value reference_day_delta="9" />
      <medication_value reference_day_delta="10" />
      <medication_value reference_day_delta="11" />
      <medication_value reference_day_delta="12" />
      <medication_value reference_day_delta="13" />
      <medication_value reference_day_delta="14" />
      <medication_value reference_day_delta="15" />
    </medication>
    <lab_values>
      <lab_value reference_day_delta="-7" lab_value="1.750" />
      <lab_value reference_day_delta="-6" lab_value="1.717" />
      <lab_value reference_day_delta="-5" lab_value="1.733" />
      <lab_value reference_day_delta="-4" lab_value="1.933" />
      <lab_value reference_day_delta="-1" lab_value="2.083" />
      <lab_value reference_day_delta="0" lab_value="1.683" />
      <lab_value reference_day_delta="1" lab_value="1.567" />
      <lab_value reference_day_delta="2" lab_value="1.467" />
      <lab_value reference_day_delta="3" lab_value="1.267" />
      <lab_value reference_day_delta="4" lab_value="1.267" />
      <lab_value reference_day_delta="5" lab_value="1.233" />
      <lab_value reference_day_delta="6" lab_value="1.383" />
      <lab_value reference_day_delta="7" lab_value="1.433" />
      <lab_value reference_day_delta="8" lab_value="1.300" />
      <lab_value reference_day_delta="9" lab_value="1.267" />
      <lab_value reference_day_delta="10" lab_value="1.150" />
      <lab_value reference_day_delta="11" lab_value="1.267" />
      <lab_value reference_day_delta="12" lab_value="1.267" />
      <lab_value reference_day_delta="13" lab_value="1.400" />
      <lab_value reference_day_delta="14" lab_value="1.483" />
      <lab_value reference_day_delta="15" lab_value="1.483" />
      <lab_value reference_day_delta="16" lab_value="1.433" />
      <lab_value reference_day_delta="17" lab_value="1.333" />
      <lab_value reference_day_delta="18" lab_value="1.350" />
      <lab_value reference_day_delta="19" lab_value="1.417" />
      <lab_value reference_day_delta="20" lab_value="1.517" />
      <lab_value reference_day_delta="21" lab_value="1.550" />
    </lab_values>
    <assessments>
      <assessment value="temporal correlation" count="3" />
      <assessment value="no change" count="5" />
      <assessment value="no assessment" count="3" />
      <majority value="no change" concordance="0.45" />
    </assessments>
  </curve>
  <curve number="032">
    <medication>
      <medication_value reference_day_delta="0" />
      <medication_value reference_day_delta="1" />
      <medication_value reference_day_delta="2" />
      <medication_value reference_day_delta="3" />
      <medication_value reference_day_delta="4" />
      <medication_value reference_day_delta="5" />
      <medication_value reference_day_delta="6" />
      <medication_value reference_day_delta="7" />
      <medication_value reference_day_delta="8" />
      <medication_value reference_day_delta="9" />
      <medication_value reference_day_delta="10" />
    </medication>
    <lab_values>
      <lab_value reference_day_delta="-7" lab_value="0.462" />
      <lab_value reference_day_delta="-6" lab_value="0.346" />
      <lab_value reference_day_delta="-5" lab_value="0.346" />
      <lab_value reference_day_delta="-4" lab_value="1.308" />
      <lab_value reference_day_delta="-3" lab_value="0.712" />
      <lab_value reference_day_delta="-2" lab_value="0.442" />
      <lab_value reference_day_delta="-1" lab_value="0.423" />
      <lab_value reference_day_delta="0" lab_value="0.423" />
      <lab_value reference_day_delta="1" lab_value="0.327" />
      <lab_value reference_day_delta="2" lab_value="0.327" />
      <lab_value reference_day_delta="3" lab_value="0.250" />
      <lab_value reference_day_delta="4" lab_value="0.250" />
      <lab_value reference_day_delta="5" lab_value="0.269" />
      <lab_value reference_day_delta="6" lab_value="0.212" />
      <lab_value reference_day_delta="7" lab_value="0.212" />
      <lab_value reference_day_delta="8" lab_value="0.192" />
      <lab_value reference_day_delta="9" lab_value="0.192" />
      <lab_value reference_day_delta="10" lab_value="0.231" />
      <lab_value reference_day_delta="11" lab_value="0.269" />
      <lab_value reference_day_delta="12" lab_value="0.308" />
      <lab_value reference_day_delta="13" lab_value="0.327" />
      <lab_value reference_day_delta="14" lab_value="0.404" />
      <lab_value reference_day_delta="15" lab_value="0.327" />
    </lab_values>
    <assessments>
      <assessment value="temporal correlation" count="0" />
      <assessment value="no change" count="9" />
      <assessment value="no assessment" count="2" />
      <majority value="no change" concordance="0.82" />
    </assessments>
  </curve>
  <curve number="033">
    <medication>
      <medication_value reference_day_delta="0" />
      <medication_value reference_day_delta="1" />
      <medication_value reference_day_delta="2" />
      <medication_value reference_day_delta="3" />
      <medication_value reference_day_delta="4" />
      <medication_value reference_day_delta="5" />
      <medication_value reference_day_delta="6" />
      <medication_value reference_day_delta="7" />
      <medication_value reference_day_delta="8" />
      <medication_value reference_day_delta="9" />
      <medication_value reference_day_delta="10" />
      <medication_value reference_day_delta="11" />
      <medication_value reference_day_delta="12" />
      <medication_value reference_day_delta="13" />
    </medication>
    <lab_values>
      <lab_value reference_day_delta="-7" lab_value="0.000" />
      <lab_value reference_day_delta="-6" lab_value="-0.022" />
      <lab_value reference_day_delta="-5" lab_value="0.000" />
      <lab_value reference_day_delta="-4" lab_value="0.087" />
      <lab_value reference_day_delta="-3" lab_value="0.043" />
      <lab_value reference_day_delta="-2" lab_value="-0.022" />
      <lab_value reference_day_delta="-1" lab_value="-0.087" />
      <lab_value reference_day_delta="0" lab_value="-0.087" />
      <lab_value reference_day_delta="1" lab_value="-0.087" />
      <lab_value reference_day_delta="2" lab_value="-0.152" />
      <lab_value reference_day_delta="3" lab_value="-0.174" />
      <lab_value reference_day_delta="4" lab_value="-0.174" />
      <lab_value reference_day_delta="5" lab_value="-0.130" />
      <lab_value reference_day_delta="6" lab_value="-0.065" />
      <lab_value reference_day_delta="7" lab_value="-0.043" />
      <lab_value reference_day_delta="8" lab_value="-0.109" />
      <lab_value reference_day_delta="9" lab_value="-0.109" />
      <lab_value reference_day_delta="10" lab_value="-0.065" />
      <lab_value reference_day_delta="11" lab_value="0.022" />
      <lab_value reference_day_delta="12" lab_value="0.065" />
      <lab_value reference_day_delta="13" lab_value="0.174" />
      <lab_value reference_day_delta="14" lab_value="0.261" />
      <lab_value reference_day_delta="15" lab_value="0.196" />
      <lab_value reference_day_delta="16" lab_value="0.152" />
      <lab_value reference_day_delta="17" lab_value="0.022" />
      <lab_value reference_day_delta="18" lab_value="0.022" />
      <lab_value reference_day_delta="19" lab_value="-0.130" />
      <lab_value reference_day_delta="20" lab_value="0.130" />
    </lab_values>
    <assessments>
      <assessment value="temporal correlation" count="0" />
      <assessment value="no change" count="11" />
      <assessment value="no assessment" count="0" />
      <majority value="no change" concordance="1.00" />
    </assessments>
  </curve>
  <curve number="034">
    <medication>
      <medication_value reference_day_delta="0" />
      <medication_value reference_day_delta="1" />
      <medication_value reference_day_delta="2" />
      <medication_value reference_day_delta="3" />
      <medication_value reference_day_delta="4" />
      <medication_value reference_day_delta="5" />
      <medication_value reference_day_delta="6" />
      <medication_value reference_day_delta="7" />
      <medication_value reference_day_delta="8" />
      <medication_value reference_day_delta="9" />
      <medication_value reference_day_delta="10" />
    </medication>
    <lab_values>
      <lab_value reference_day_delta="-7" lab_value="0.408" />
      <lab_value reference_day_delta="-6" lab_value="0.392" />
      <lab_value reference_day_delta="-5" lab_value="0.454" />
      <lab_value reference_day_delta="-4" lab_value="0.454" />
      <lab_value reference_day_delta="-3" lab_value="0.454" />
      <lab_value reference_day_delta="-2" lab_value="0.646" />
      <lab_value reference_day_delta="-1" lab_value="0.700" />
      <lab_value reference_day_delta="0" lab_value="0.692" />
      <lab_value reference_day_delta="1" lab_value="0.838" />
      <lab_value reference_day_delta="2" lab_value="0.677" />
      <lab_value reference_day_delta="3" lab_value="0.708" />
      <lab_value reference_day_delta="4" lab_value="0.792" />
      <lab_value reference_day_delta="5" lab_value="0.769" />
      <lab_value reference_day_delta="6" lab_value="0.562" />
      <lab_value reference_day_delta="7" lab_value="0.638" />
      <lab_value reference_day_delta="8" lab_value="0.508" />
      <lab_value reference_day_delta="9" lab_value="0.562" />
      <lab_value reference_day_delta="10" lab_value="0.508" />
      <lab_value reference_day_delta="11" lab_value="0.538" />
      <lab_value reference_day_delta="12" lab_value="0.600" />
      <lab_value reference_day_delta="13" lab_value="0.669" />
      <lab_value reference_day_delta="14" lab_value="0.662" />
      <lab_value reference_day_delta="15" lab_value="0.531" />
      <lab_value reference_day_delta="16" lab_value="0.662" />
      <lab_value reference_day_delta="17" lab_value="0.577" />
    </lab_values>
    <assessments>
      <assessment value="temporal correlation" count="0" />
      <assessment value="no change" count="11" />
      <assessment value="no assessment" count="0" />
      <majority value="no change" concordance="1.00" />
    </assessments>
  </curve>
  <curve number="035">
    <medication>
      <medication_value reference_day_delta="0" />
      <medication_value reference_day_delta="1" />
      <medication_value reference_day_delta="3" />
      <medication_value reference_day_delta="4" />
      <medication_value reference_day_delta="5" />
      <medication_value reference_day_delta="6" />
      <medication_value reference_day_delta="7" />
      <medication_value reference_day_delta="8" />
      <medication_value reference_day_delta="9" />
      <medication_value reference_day_delta="10" />
    </medication>
    <lab_values>
      <lab_value reference_day_delta="-7" lab_value="0.047" />
      <lab_value reference_day_delta="-6" lab_value="0.047" />
      <lab_value reference_day_delta="-5" lab_value="0.071" />
      <lab_value reference_day_delta="-4" lab_value="0.059" />
      <lab_value reference_day_delta="-3" lab_value="0.076" />
      <lab_value reference_day_delta="-2" lab_value="0.106" />
      <lab_value reference_day_delta="-1" lab_value="0.124" />
      <lab_value reference_day_delta="0" lab_value="0.118" />
      <lab_value reference_day_delta="1" lab_value="0.100" />
      <lab_value reference_day_delta="2" lab_value="0.094" />
      <lab_value reference_day_delta="3" lab_value="0.076" />
      <lab_value reference_day_delta="4" lab_value="0.082" />
      <lab_value reference_day_delta="5" lab_value="0.094" />
      <lab_value reference_day_delta="6" lab_value="0.076" />
      <lab_value reference_day_delta="7" lab_value="0.059" />
      <lab_value reference_day_delta="8" lab_value="0.100" />
      <lab_value reference_day_delta="9" lab_value="0.082" />
      <lab_value reference_day_delta="10" lab_value="0.182" />
      <lab_value reference_day_delta="11" lab_value="0.112" />
      <lab_value reference_day_delta="12" lab_value="0.112" />
      <lab_value reference_day_delta="13" lab_value="0.112" />
      <lab_value reference_day_delta="14" lab_value="0.129" />
      <lab_value reference_day_delta="15" lab_value="0.147" />
      <lab_value reference_day_delta="16" lab_value="0.147" />
      <lab_value reference_day_delta="17" lab_value="0.141" />
    </lab_values>
    <assessments>
      <assessment value="temporal correlation" count="0" />
      <assessment value="no change" count="11" />
      <assessment value="no assessment" count="0" />
      <majority value="no change" concordance="1.00" />
    </assessments>
  </curve>
  <curve number="036">
    <medication>
      <medication_value reference_day_delta="0" />
      <medication_value reference_day_delta="1" />
      <medication_value reference_day_delta="3" />
      <medication_value reference_day_delta="4" />
      <medication_value reference_day_delta="5" />
      <medication_value reference_day_delta="6" />
      <medication_value reference_day_delta="8" />
    </medication>
    <lab_values>
      <lab_value reference_day_delta="-7" lab_value="1.200" />
      <lab_value reference_day_delta="-6" lab_value="1.371" />
      <lab_value reference_day_delta="-5" lab_value="0.329" />
      <lab_value reference_day_delta="-4" lab_value="0.343" />
      <lab_value reference_day_delta="-3" lab_value="0.157" />
      <lab_value reference_day_delta="-2" lab_value="0.143" />
      <lab_value reference_day_delta="-1" lab_value="0.429" />
      <lab_value reference_day_delta="0" lab_value="0.286" />
      <lab_value reference_day_delta="1" lab_value="0.171" />
      <lab_value reference_day_delta="2" lab_value="0.114" />
      <lab_value reference_day_delta="3" lab_value="-0.014" />
      <lab_value reference_day_delta="4" lab_value="-0.029" />
      <lab_value reference_day_delta="5" lab_value="0.029" />
      <lab_value reference_day_delta="6" lab_value="-0.029" />
      <lab_value reference_day_delta="7" lab_value="-0.014" />
      <lab_value reference_day_delta="8" lab_value="-0.100" />
      <lab_value reference_day_delta="9" lab_value="-0.100" />
      <lab_value reference_day_delta="10" lab_value="-0.071" />
      <lab_value reference_day_delta="11" lab_value="-0.114" />
      <lab_value reference_day_delta="12" lab_value="-0.086" />
      <lab_value reference_day_delta="13" lab_value="-0.100" />
      <lab_value reference_day_delta="14" lab_value="-0.057" />
      <lab_value reference_day_delta="15" lab_value="-0.086" />
    </lab_values>
    <assessments>
      <assessment value="temporal correlation" count="1" />
      <assessment value="no change" count="6" />
      <assessment value="no assessment" count="4" />
      <majority value="no change" concordance="0.55" />
    </assessments>
  </curve>
  <curve number="037">
    <medication>
      <medication_value reference_day_delta="0" />
      <medication_value reference_day_delta="1" />
      <medication_value reference_day_delta="2" />
      <medication_value reference_day_delta="3" />
      <medication_value reference_day_delta="4" />
      <medication_value reference_day_delta="5" />
      <medication_value reference_day_delta="6" />
      <medication_value reference_day_delta="7" />
      <medication_value reference_day_delta="8" />
      <medication_value reference_day_delta="9" />
    </medication>
    <lab_values>
      <lab_value reference_day_delta="-7" lab_value="0.571" />
      <lab_value reference_day_delta="-6" lab_value="0.457" />
      <lab_value reference_day_delta="-5" lab_value="0.457" />
      <lab_value reference_day_delta="-4" lab_value="0.529" />
      <lab_value reference_day_delta="-3" lab_value="0.443" />
      <lab_value reference_day_delta="-2" lab_value="0.443" />
      <lab_value reference_day_delta="-1" lab_value="0.486" />
      <lab_value reference_day_delta="0" lab_value="0.486" />
      <lab_value reference_day_delta="1" lab_value="0.371" />
      <lab_value reference_day_delta="2" lab_value="0.400" />
      <lab_value reference_day_delta="3" lab_value="0.271" />
      <lab_value reference_day_delta="4" lab_value="0.300" />
      <lab_value reference_day_delta="5" lab_value="0.214" />
      <lab_value reference_day_delta="6" lab_value="0.214" />
      <lab_value reference_day_delta="7" lab_value="0.314" />
      <lab_value reference_day_delta="8" lab_value="0.243" />
      <lab_value reference_day_delta="9" lab_value="0.400" />
      <lab_value reference_day_delta="10" lab_value="0.371" />
      <lab_value reference_day_delta="11" lab_value="0.457" />
      <lab_value reference_day_delta="12" lab_value="0.486" />
      <lab_value reference_day_delta="13" lab_value="0.500" />
      <lab_value reference_day_delta="14" lab_value="0.614" />
      <lab_value reference_day_delta="15" lab_value="0.529" />
      <lab_value reference_day_delta="16" lab_value="0.429" />
    </lab_values>
    <assessments>
      <assessment value="temporal correlation" count="2" />
      <assessment value="no change" count="8" />
      <assessment value="no assessment" count="1" />
      <majority value="no change" concordance="0.73" />
    </assessments>
  </curve>
  <curve number="038">
    <medication>
      <medication_value reference_day_delta="0" />
      <medication_value reference_day_delta="1" />
      <medication_value reference_day_delta="2" />
      <medication_value reference_day_delta="3" />
      <medication_value reference_day_delta="4" />
      <medication_value reference_day_delta="5" />
      <medication_value reference_day_delta="7" />
      <medication_value reference_day_delta="8" />
      <medication_value reference_day_delta="9" />
    </medication>
    <lab_values>
      <lab_value reference_day_delta="-7" lab_value="6.433" />
      <lab_value reference_day_delta="-6" lab_value="5.433" />
      <lab_value reference_day_delta="-5" lab_value="4.917" />
      <lab_value reference_day_delta="-4" lab_value="4.983" />
      <lab_value reference_day_delta="-3" lab_value="5.233" />
      <lab_value reference_day_delta="-2" lab_value="15.750" />
      <lab_value reference_day_delta="-1" lab_value="13.833" />
      <lab_value reference_day_delta="0" lab_value="8.600" />
      <lab_value reference_day_delta="1" lab_value="8.450" />
      <lab_value reference_day_delta="2" lab_value="6.800" />
      <lab_value reference_day_delta="3" lab_value="6.400" />
      <lab_value reference_day_delta="4" lab_value="6.017" />
      <lab_value reference_day_delta="5" lab_value="5.817" />
      <lab_value reference_day_delta="6" lab_value="5.500" />
      <lab_value reference_day_delta="7" lab_value="4.917" />
      <lab_value reference_day_delta="8" lab_value="4.217" />
      <lab_value reference_day_delta="9" lab_value="4.933" />
      <lab_value reference_day_delta="10" lab_value="4.450" />
      <lab_value reference_day_delta="11" lab_value="4.867" />
      <lab_value reference_day_delta="12" lab_value="4.100" />
      <lab_value reference_day_delta="13" lab_value="3.650" />
      <lab_value reference_day_delta="14" lab_value="3.317" />
      <lab_value reference_day_delta="15" lab_value="3.233" />
      <lab_value reference_day_delta="16" lab_value="2.933" />
    </lab_values>
    <assessments>
      <assessment value="temporal correlation" count="3" />
      <assessment value="no change" count="3" />
      <assessment value="no assessment" count="5" />
      <majority value="no assessment" concordance="0.45" />
    </assessments>
  </curve>
  <curve number="039">
    <medication>
      <medication_value reference_day_delta="0" />
      <medication_value reference_day_delta="1" />
      <medication_value reference_day_delta="2" />
      <medication_value reference_day_delta="3" />
      <medication_value reference_day_delta="4" />
      <medication_value reference_day_delta="5" />
    </medication>
    <lab_values>
      <lab_value reference_day_delta="-7" lab_value="5.377" />
      <lab_value reference_day_delta="-6" lab_value="5.392" />
      <lab_value reference_day_delta="-5" lab_value="4.677" />
      <lab_value reference_day_delta="-4" lab_value="3.985" />
      <lab_value reference_day_delta="-3" lab_value="3.792" />
      <lab_value reference_day_delta="-2" lab_value="3.769" />
      <lab_value reference_day_delta="-1" lab_value="3.446" />
      <lab_value reference_day_delta="0" lab_value="3.523" />
      <lab_value reference_day_delta="1" lab_value="2.785" />
      <lab_value reference_day_delta="2" lab_value="2.538" />
      <lab_value reference_day_delta="3" lab_value="2.469" />
      <lab_value reference_day_delta="4" lab_value="2.223" />
      <lab_value reference_day_delta="5" lab_value="2.323" />
      <lab_value reference_day_delta="6" lab_value="3.308" />
      <lab_value reference_day_delta="7" lab_value="3.531" />
      <lab_value reference_day_delta="8" lab_value="3.954" />
      <lab_value reference_day_delta="9" lab_value="4.400" />
      <lab_value reference_day_delta="10" lab_value="4.608" />
      <lab_value reference_day_delta="11" lab_value="4.523" />
      <lab_value reference_day_delta="12" lab_value="4.800" />
    </lab_values>
    <assessments>
      <assessment value="temporal correlation" count="6" />
      <assessment value="no change" count="3" />
      <assessment value="no assessment" count="2" />
      <majority value="temporal correlation" concordance="0.55" />
    </assessments>
  </curve>
  <curve number="040">
    <medication>
      <medication_value reference_day_delta="0" />
      <medication_value reference_day_delta="1" />
      <medication_value reference_day_delta="2" />
      <medication_value reference_day_delta="3" />
      <medication_value reference_day_delta="4" />
      <medication_value reference_day_delta="5" />
      <medication_value reference_day_delta="6" />
      <medication_value reference_day_delta="7" />
      <medication_value reference_day_delta="8" />
      <medication_value reference_day_delta="9" />
      <medication_value reference_day_delta="10" />
    </medication>
    <lab_values>
      <lab_value reference_day_delta="-7" lab_value="0.643" />
      <lab_value reference_day_delta="-6" lab_value="0.414" />
      <lab_value reference_day_delta="-5" lab_value="0.557" />
      <lab_value reference_day_delta="-4" lab_value="0.400" />
      <lab_value reference_day_delta="-3" lab_value="0.186" />
      <lab_value reference_day_delta="-2" lab_value="0.257" />
      <lab_value reference_day_delta="-1" lab_value="0.286" />
      <lab_value reference_day_delta="0" lab_value="0.371" />
      <lab_value reference_day_delta="1" lab_value="0.400" />
      <lab_value reference_day_delta="2" lab_value="0.471" />
      <lab_value reference_day_delta="3" lab_value="0.557" />
      <lab_value reference_day_delta="4" lab_value="0.400" />
      <lab_value reference_day_delta="5" lab_value="0.486" />
      <lab_value reference_day_delta="6" lab_value="0.386" />
      <lab_value reference_day_delta="7" lab_value="0.400" />
      <lab_value reference_day_delta="8" lab_value="0.471" />
      <lab_value reference_day_delta="9" lab_value="0.443" />
      <lab_value reference_day_delta="10" lab_value="0.357" />
      <lab_value reference_day_delta="11" lab_value="0.343" />
      <lab_value reference_day_delta="12" lab_value="0.500" />
      <lab_value reference_day_delta="14" lab_value="0.557" />
      <lab_value reference_day_delta="15" lab_value="0.443" />
      <lab_value reference_day_delta="16" lab_value="0.457" />
      <lab_value reference_day_delta="17" lab_value="0.414" />
    </lab_values>
    <assessments>
      <assessment value="temporal correlation" count="0" />
      <assessment value="no change" count="11" />
      <assessment value="no assessment" count="0" />
      <majority value="no change" concordance="1.00" />
    </assessments>
  </curve>
  <curve number="041">
    <medication>
      <medication_value reference_day_delta="0" />
      <medication_value reference_day_delta="1" />
      <medication_value reference_day_delta="2" />
      <medication_value reference_day_delta="3" />
      <medication_value reference_day_delta="4" />
      <medication_value reference_day_delta="5" />
      <medication_value reference_day_delta="6" />
      <medication_value reference_day_delta="7" />
      <medication_value reference_day_delta="8" />
    </medication>
    <lab_values>
      <lab_value reference_day_delta="-7" lab_value="0.657" />
      <lab_value reference_day_delta="-6" lab_value="0.514" />
      <lab_value reference_day_delta="-5" lab_value="0.500" />
      <lab_value reference_day_delta="-4" lab_value="0.600" />
      <lab_value reference_day_delta="-3" lab_value="0.514" />
      <lab_value reference_day_delta="-2" lab_value="0.543" />
      <lab_value reference_day_delta="-1" lab_value="0.514" />
      <lab_value reference_day_delta="0" lab_value="0.757" />
      <lab_value reference_day_delta="1" lab_value="0.557" />
      <lab_value reference_day_delta="2" lab_value="0.714" />
      <lab_value reference_day_delta="3" lab_value="0.700" />
      <lab_value reference_day_delta="4" lab_value="0.500" />
      <lab_value reference_day_delta="5" lab_value="0.571" />
      <lab_value reference_day_delta="6" lab_value="0.757" />
      <lab_value reference_day_delta="7" lab_value="0.571" />
      <lab_value reference_day_delta="8" lab_value="0.500" />
      <lab_value reference_day_delta="9" lab_value="0.371" />
      <lab_value reference_day_delta="10" lab_value="0.629" />
      <lab_value reference_day_delta="11" lab_value="0.557" />
      <lab_value reference_day_delta="12" lab_value="0.614" />
      <lab_value reference_day_delta="13" lab_value="0.643" />
      <lab_value reference_day_delta="14" lab_value="0.800" />
    </lab_values>
    <assessments>
      <assessment value="temporal correlation" count="0" />
      <assessment value="no change" count="11" />
      <assessment value="no assessment" count="0" />
      <majority value="no change" concordance="1.00" />
    </assessments>
  </curve>
  <curve number="042">
    <medication>
      <medication_value reference_day_delta="0" />
      <medication_value reference_day_delta="1" />
      <medication_value reference_day_delta="2" />
      <medication_value reference_day_delta="3" />
      <medication_value reference_day_delta="4" />
      <medication_value reference_day_delta="6" />
    </medication>
    <lab_values>
      <lab_value reference_day_delta="-7" lab_value="0.951" />
      <lab_value reference_day_delta="-6" lab_value="0.951" />
      <lab_value reference_day_delta="-5" lab_value="0.792" />
      <lab_value reference_day_delta="-4" lab_value="0.878" />
      <lab_value reference_day_delta="-3" lab_value="1.098" />
      <lab_value reference_day_delta="-2" lab_value="0.845" />
      <lab_value reference_day_delta="-1" lab_value="0.780" />
      <lab_value reference_day_delta="0" lab_value="0.678" />
      <lab_value reference_day_delta="1" lab_value="0.776" />
      <lab_value reference_day_delta="2" lab_value="0.780" />
      <lab_value reference_day_delta="3" lab_value="0.682" />
      <lab_value reference_day_delta="4" lab_value="0.776" />
      <lab_value reference_day_delta="5" lab_value="1.518" />
      <lab_value reference_day_delta="6" lab_value="1.861" />
      <lab_value reference_day_delta="7" lab_value="1.751" />
      <lab_value reference_day_delta="8" lab_value="1.645" />
      <lab_value reference_day_delta="9" lab_value="1.473" />
      <lab_value reference_day_delta="10" lab_value="2.420" />
      <lab_value reference_day_delta="11" lab_value="1.396" />
      <lab_value reference_day_delta="12" lab_value="1.400" />
      <lab_value reference_day_delta="13" lab_value="1.347" />
    </lab_values>
    <assessments>
      <assessment value="temporal correlation" count="7" />
      <assessment value="no change" count="1" />
      <assessment value="no assessment" count="3" />
      <majority value="temporal correlation" concordance="0.64" />
    </assessments>
  </curve>
  <curve number="043">
    <medication>
      <medication_value reference_day_delta="0" />
      <medication_value reference_day_delta="1" />
      <medication_value reference_day_delta="2" />
      <medication_value reference_day_delta="3" />
      <medication_value reference_day_delta="4" />
      <medication_value reference_day_delta="5" />
      <medication_value reference_day_delta="6" />
      <medication_value reference_day_delta="7" />
      <medication_value reference_day_delta="8" />
      <medication_value reference_day_delta="9" />
      <medication_value reference_day_delta="10" />
    </medication>
    <lab_values>
      <lab_value reference_day_delta="-6" lab_value="0.657" />
      <lab_value reference_day_delta="-5" lab_value="0.543" />
      <lab_value reference_day_delta="-4" lab_value="0.471" />
      <lab_value reference_day_delta="-3" lab_value="0.414" />
      <lab_value reference_day_delta="-2" lab_value="0.471" />
      <lab_value reference_day_delta="0" lab_value="0.429" />
      <lab_value reference_day_delta="1" lab_value="0.386" />
      <lab_value reference_day_delta="2" lab_value="0.543" />
      <lab_value reference_day_delta="3" lab_value="0.471" />
      <lab_value reference_day_delta="6" lab_value="0.486" />
      <lab_value reference_day_delta="7" lab_value="0.429" />
      <lab_value reference_day_delta="10" lab_value="0.500" />
      <lab_value reference_day_delta="11" lab_value="0.343" />
      <lab_value reference_day_delta="12" lab_value="0.400" />
      <lab_value reference_day_delta="13" lab_value="0.371" />
      <lab_value reference_day_delta="14" lab_value="0.386" />
      <lab_value reference_day_delta="15" lab_value="0.443" />
    </lab_values>
    <assessments>
      <assessment value="temporal correlation" count="0" />
      <assessment value="no change" count="11" />
      <assessment value="no assessment" count="0" />
      <majority value="no change" concordance="1.00" />
    </assessments>
  </curve>
  <curve number="044">
    <medication>
      <medication_value reference_day_delta="0" />
      <medication_value reference_day_delta="1" />
      <medication_value reference_day_delta="2" />
      <medication_value reference_day_delta="3" />
      <medication_value reference_day_delta="4" />
      <medication_value reference_day_delta="5" />
      <medication_value reference_day_delta="6" />
      <medication_value reference_day_delta="7" />
      <medication_value reference_day_delta="8" />
    </medication>
    <lab_values>
      <lab_value reference_day_delta="-7" lab_value="1.327" />
      <lab_value reference_day_delta="-6" lab_value="1.188" />
      <lab_value reference_day_delta="-5" lab_value="1.257" />
      <lab_value reference_day_delta="-4" lab_value="1.318" />
      <lab_value reference_day_delta="-3" lab_value="1.461" />
      <lab_value reference_day_delta="-2" lab_value="1.265" />
      <lab_value reference_day_delta="-1" lab_value="1.563" />
      <lab_value reference_day_delta="0" lab_value="1.580" />
      <lab_value reference_day_delta="1" lab_value="1.727" />
      <lab_value reference_day_delta="2" lab_value="1.429" />
      <lab_value reference_day_delta="3" lab_value="1.690" />
      <lab_value reference_day_delta="4" lab_value="1.951" />
      <lab_value reference_day_delta="5" lab_value="1.808" />
      <lab_value reference_day_delta="6" lab_value="1.649" />
      <lab_value reference_day_delta="7" lab_value="1.424" />
      <lab_value reference_day_delta="8" lab_value="1.657" />
      <lab_value reference_day_delta="9" lab_value="1.633" />
      <lab_value reference_day_delta="10" lab_value="1.543" />
      <lab_value reference_day_delta="11" lab_value="1.751" />
      <lab_value reference_day_delta="12" lab_value="1.453" />
      <lab_value reference_day_delta="13" lab_value="1.188" />
      <lab_value reference_day_delta="14" lab_value="1.212" />
      <lab_value reference_day_delta="15" lab_value="1.176" />
    </lab_values>
    <assessments>
      <assessment value="temporal correlation" count="1" />
      <assessment value="no change" count="9" />
      <assessment value="no assessment" count="1" />
      <majority value="no change" concordance="0.82" />
    </assessments>
  </curve>
  <curve number="045">
    <medication>
      <medication_value reference_day_delta="0" />
      <medication_value reference_day_delta="1" />
      <medication_value reference_day_delta="2" />
      <medication_value reference_day_delta="3" />
      <medication_value reference_day_delta="4" />
      <medication_value reference_day_delta="5" />
      <medication_value reference_day_delta="6" />
      <medication_value reference_day_delta="7" />
      <medication_value reference_day_delta="8" />
      <medication_value reference_day_delta="9" />
    </medication>
    <lab_values>
      <lab_value reference_day_delta="-7" lab_value="0.343" />
      <lab_value reference_day_delta="-6" lab_value="0.343" />
      <lab_value reference_day_delta="-5" lab_value="0.286" />
      <lab_value reference_day_delta="-4" lab_value="0.229" />
      <lab_value reference_day_delta="-3" lab_value="0.214" />
      <lab_value reference_day_delta="-2" lab_value="0.271" />
      <lab_value reference_day_delta="-1" lab_value="0.000" />
      <lab_value reference_day_delta="0" lab_value="0.157" />
      <lab_value reference_day_delta="1" lab_value="0.214" />
      <lab_value reference_day_delta="2" lab_value="0.271" />
      <lab_value reference_day_delta="3" lab_value="0.214" />
      <lab_value reference_day_delta="4" lab_value="0.200" />
      <lab_value reference_day_delta="5" lab_value="0.314" />
      <lab_value reference_day_delta="6" lab_value="0.243" />
      <lab_value reference_day_delta="7" lab_value="0.257" />
      <lab_value reference_day_delta="8" lab_value="0.171" />
      <lab_value reference_day_delta="9" lab_value="0.229" />
      <lab_value reference_day_delta="10" lab_value="0.229" />
      <lab_value reference_day_delta="11" lab_value="0.129" />
      <lab_value reference_day_delta="12" lab_value="0.171" />
      <lab_value reference_day_delta="13" lab_value="0.229" />
      <lab_value reference_day_delta="16" lab_value="0.314" />
    </lab_values>
    <assessments>
      <assessment value="temporal correlation" count="0" />
      <assessment value="no change" count="11" />
      <assessment value="no assessment" count="0" />
      <majority value="no change" concordance="1.00" />
    </assessments>
  </curve>
  <curve number="046">
    <medication>
      <medication_value reference_day_delta="0" />
      <medication_value reference_day_delta="2" />
      <medication_value reference_day_delta="4" />
      <medication_value reference_day_delta="5" />
      <medication_value reference_day_delta="6" />
      <medication_value reference_day_delta="7" />
      <medication_value reference_day_delta="8" />
      <medication_value reference_day_delta="9" />
      <medication_value reference_day_delta="10" />
      <medication_value reference_day_delta="11" />
      <medication_value reference_day_delta="12" />
      <medication_value reference_day_delta="13" />
      <medication_value reference_day_delta="14" />
    </medication>
    <lab_values>
      <lab_value reference_day_delta="-7" lab_value="3.551" />
      <lab_value reference_day_delta="-6" lab_value="3.273" />
      <lab_value reference_day_delta="-5" lab_value="3.531" />
      <lab_value reference_day_delta="-4" lab_value="2.743" />
      <lab_value reference_day_delta="-3" lab_value="2.233" />
      <lab_value reference_day_delta="-2" lab_value="1.927" />
      <lab_value reference_day_delta="-1" lab_value="1.461" />
      <lab_value reference_day_delta="0" lab_value="1.192" />
      <lab_value reference_day_delta="1" lab_value="1.061" />
      <lab_value reference_day_delta="2" lab_value="0.992" />
      <lab_value reference_day_delta="3" lab_value="0.865" />
      <lab_value reference_day_delta="4" lab_value="0.788" />
      <lab_value reference_day_delta="5" lab_value="0.743" />
      <lab_value reference_day_delta="6" lab_value="0.710" />
      <lab_value reference_day_delta="7" lab_value="0.600" />
      <lab_value reference_day_delta="8" lab_value="0.645" />
      <lab_value reference_day_delta="9" lab_value="0.710" />
      <lab_value reference_day_delta="10" lab_value="0.694" />
      <lab_value reference_day_delta="11" lab_value="0.616" />
      <lab_value reference_day_delta="12" lab_value="0.637" />
      <lab_value reference_day_delta="13" lab_value="0.661" />
      <lab_value reference_day_delta="14" lab_value="0.604" />
      <lab_value reference_day_delta="15" lab_value="0.694" />
      <lab_value reference_day_delta="16" lab_value="0.698" />
      <lab_value reference_day_delta="17" lab_value="0.641" />
      <lab_value reference_day_delta="18" lab_value="0.624" />
      <lab_value reference_day_delta="19" lab_value="0.706" />
      <lab_value reference_day_delta="20" lab_value="0.718" />
      <lab_value reference_day_delta="21" lab_value="0.833" />
    </lab_values>
    <assessments>
      <assessment value="temporal correlation" count="1" />
      <assessment value="no change" count="6" />
      <assessment value="no assessment" count="4" />
      <majority value="no change" concordance="0.55" />
    </assessments>
  </curve>
  <curve number="047">
    <medication>
      <medication_value reference_day_delta="0" />
      <medication_value reference_day_delta="1" />
      <medication_value reference_day_delta="2" />
      <medication_value reference_day_delta="3" />
      <medication_value reference_day_delta="4" />
      <medication_value reference_day_delta="5" />
      <medication_value reference_day_delta="6" />
      <medication_value reference_day_delta="7" />
      <medication_value reference_day_delta="8" />
      <medication_value reference_day_delta="9" />
      <medication_value reference_day_delta="10" />
      <medication_value reference_day_delta="11" />
      <medication_value reference_day_delta="12" />
      <medication_value reference_day_delta="13" />
      <medication_value reference_day_delta="14" />
      <medication_value reference_day_delta="15" />
      <medication_value reference_day_delta="16" />
      <medication_value reference_day_delta="17" />
      <medication_value reference_day_delta="18" />
      <medication_value reference_day_delta="19" />
      <medication_value reference_day_delta="20" />
    </medication>
    <lab_values>
      <lab_value reference_day_delta="-7" lab_value="4.867" />
      <lab_value reference_day_delta="-6" lab_value="5.950" />
      <lab_value reference_day_delta="-5" lab_value="5.750" />
      <lab_value reference_day_delta="-4" lab_value="6.683" />
      <lab_value reference_day_delta="-3" lab_value="7.733" />
      <lab_value reference_day_delta="-2" lab_value="6.150" />
      <lab_value reference_day_delta="-1" lab_value="5.900" />
      <lab_value reference_day_delta="0" lab_value="5.667" />
      <lab_value reference_day_delta="1" lab_value="4.933" />
      <lab_value reference_day_delta="2" lab_value="4.517" />
      <lab_value reference_day_delta="3" lab_value="4.367" />
      <lab_value reference_day_delta="4" lab_value="3.283" />
      <lab_value reference_day_delta="5" lab_value="3.317" />
      <lab_value reference_day_delta="6" lab_value="3.233" />
      <lab_value reference_day_delta="7" lab_value="2.683" />
      <lab_value reference_day_delta="8" lab_value="2.667" />
      <lab_value reference_day_delta="9" lab_value="2.700" />
      <lab_value reference_day_delta="10" lab_value="2.567" />
      <lab_value reference_day_delta="11" lab_value="2.100" />
      <lab_value reference_day_delta="12" lab_value="1.883" />
      <lab_value reference_day_delta="13" lab_value="2.117" />
      <lab_value reference_day_delta="14" lab_value="2.083" />
      <lab_value reference_day_delta="15" lab_value="1.950" />
      <lab_value reference_day_delta="16" lab_value="1.833" />
      <lab_value reference_day_delta="17" lab_value="1.750" />
      <lab_value reference_day_delta="18" lab_value="2.350" />
      <lab_value reference_day_delta="20" lab_value="2.283" />
      <lab_value reference_day_delta="21" lab_value="2.683" />
      <lab_value reference_day_delta="22" lab_value="3.467" />
      <lab_value reference_day_delta="23" lab_value="3.800" />
      <lab_value reference_day_delta="24" lab_value="3.967" />
      <lab_value reference_day_delta="27" lab_value="3.433" />
    </lab_values>
    <assessments>
      <assessment value="temporal correlation" count="6" />
      <assessment value="no change" count="4" />
      <assessment value="no assessment" count="1" />
      <majority value="temporal correlation" concordance="0.55" />
    </assessments>
  </curve>
  <curve number="048">
    <medication>
      <medication_value reference_day_delta="0" />
      <medication_value reference_day_delta="1" />
      <medication_value reference_day_delta="2" />
      <medication_value reference_day_delta="3" />
      <medication_value reference_day_delta="4" />
      <medication_value reference_day_delta="5" />
      <medication_value reference_day_delta="6" />
      <medication_value reference_day_delta="7" />
      <medication_value reference_day_delta="8" />
    </medication>
    <lab_values>
      <lab_value reference_day_delta="-7" lab_value="0.329" />
      <lab_value reference_day_delta="-6" lab_value="0.243" />
      <lab_value reference_day_delta="-5" lab_value="0.186" />
      <lab_value reference_day_delta="-4" lab_value="0.157" />
      <lab_value reference_day_delta="-3" lab_value="0.086" />
      <lab_value reference_day_delta="-2" lab_value="0.000" />
      <lab_value reference_day_delta="-1" lab_value="0.086" />
      <lab_value reference_day_delta="0" lab_value="0.100" />
      <lab_value reference_day_delta="1" lab_value="0.200" />
      <lab_value reference_day_delta="2" lab_value="0.271" />
      <lab_value reference_day_delta="3" lab_value="0.100" />
      <lab_value reference_day_delta="4" lab_value="0.186" />
      <lab_value reference_day_delta="5" lab_value="0.214" />
      <lab_value reference_day_delta="6" lab_value="0.243" />
      <lab_value reference_day_delta="7" lab_value="0.271" />
      <lab_value reference_day_delta="8" lab_value="0.286" />
      <lab_value reference_day_delta="9" lab_value="0.371" />
      <lab_value reference_day_delta="10" lab_value="0.300" />
      <lab_value reference_day_delta="11" lab_value="0.357" />
      <lab_value reference_day_delta="12" lab_value="0.457" />
      <lab_value reference_day_delta="13" lab_value="0.457" />
      <lab_value reference_day_delta="14" lab_value="0.443" />
      <lab_value reference_day_delta="15" lab_value="0.457" />
    </lab_values>
    <assessments>
      <assessment value="temporal correlation" count="1" />
      <assessment value="no change" count="10" />
      <assessment value="no assessment" count="0" />
      <majority value="no change" concordance="0.91" />
    </assessments>
  </curve>
  <curve number="049">
    <medication>
      <medication_value reference_day_delta="0" />
      <medication_value reference_day_delta="1" />
      <medication_value reference_day_delta="2" />
      <medication_value reference_day_delta="3" />
      <medication_value reference_day_delta="4" />
      <medication_value reference_day_delta="5" />
      <medication_value reference_day_delta="6" />
      <medication_value reference_day_delta="7" />
    </medication>
    <lab_values>
      <lab_value reference_day_delta="-7" lab_value="0.259" />
      <lab_value reference_day_delta="-6" lab_value="0.241" />
      <lab_value reference_day_delta="-5" lab_value="0.165" />
      <lab_value reference_day_delta="-4" lab_value="0.212" />
      <lab_value reference_day_delta="-3" lab_value="0.235" />
      <lab_value reference_day_delta="-2" lab_value="0.212" />
      <lab_value reference_day_delta="-1" lab_value="0.159" />
      <lab_value reference_day_delta="0" lab_value="0.182" />
      <lab_value reference_day_delta="1" lab_value="0.141" />
      <lab_value reference_day_delta="3" lab_value="0.159" />
      <lab_value reference_day_delta="4" lab_value="0.118" />
      <lab_value reference_day_delta="5" lab_value="0.106" />
      <lab_value reference_day_delta="6" lab_value="0.112" />
      <lab_value reference_day_delta="7" lab_value="0.100" />
      <lab_value reference_day_delta="8" lab_value="0.118" />
      <lab_value reference_day_delta="9" lab_value="0.124" />
      <lab_value reference_day_delta="10" lab_value="0.129" />
      <lab_value reference_day_delta="11" lab_value="0.165" />
      <lab_value reference_day_delta="12" lab_value="0.218" />
      <lab_value reference_day_delta="13" lab_value="0.176" />
      <lab_value reference_day_delta="14" lab_value="0.188" />
    </lab_values>
    <assessments>
      <assessment value="temporal correlation" count="0" />
      <assessment value="no change" count="11" />
      <assessment value="no assessment" count="0" />
      <majority value="no change" concordance="1.00" />
    </assessments>
  </curve>
  <curve number="050">
    <medication>
      <medication_value reference_day_delta="0" />
      <medication_value reference_day_delta="1" />
      <medication_value reference_day_delta="2" />
      <medication_value reference_day_delta="3" />
      <medication_value reference_day_delta="4" />
      <medication_value reference_day_delta="5" />
      <medication_value reference_day_delta="6" />
      <medication_value reference_day_delta="7" />
      <medication_value reference_day_delta="8" />
      <medication_value reference_day_delta="9" />
      <medication_value reference_day_delta="10" />
    </medication>
    <lab_values>
      <lab_value reference_day_delta="-7" lab_value="20.857" />
      <lab_value reference_day_delta="-6" lab_value="13.706" />
      <lab_value reference_day_delta="-5" lab_value="8.249" />
      <lab_value reference_day_delta="-4" lab_value="5.914" />
      <lab_value reference_day_delta="-3" lab_value="4.114" />
      <lab_value reference_day_delta="-2" lab_value="3.233" />
      <lab_value reference_day_delta="-1" lab_value="2.563" />
      <lab_value reference_day_delta="0" lab_value="1.951" />
      <lab_value reference_day_delta="1" lab_value="1.710" />
      <lab_value reference_day_delta="3" lab_value="1.167" />
      <lab_value reference_day_delta="4" lab_value="0.947" />
      <lab_value reference_day_delta="6" lab_value="0.824" />
      <lab_value reference_day_delta="8" lab_value="0.714" />
      <lab_value reference_day_delta="10" lab_value="1.412" />
      <lab_value reference_day_delta="11" lab_value="2.837" />
      <lab_value reference_day_delta="12" lab_value="2.502" />
      <lab_value reference_day_delta="13" lab_value="2.106" />
      <lab_value reference_day_delta="14" lab_value="1.918" />
      <lab_value reference_day_delta="15" lab_value="1.710" />
      <lab_value reference_day_delta="17" lab_value="1.241" />
    </lab_values>
    <assessments>
      <assessment value="temporal correlation" count="0" />
      <assessment value="no change" count="9" />
      <assessment value="no assessment" count="2" />
      <majority value="no change" concordance="0.82" />
    </assessments>
  </curve>
  <curve number="051">
    <medication>
      <medication_value reference_day_delta="0" />
      <medication_value reference_day_delta="1" />
      <medication_value reference_day_delta="2" />
      <medication_value reference_day_delta="3" />
      <medication_value reference_day_delta="4" />
      <medication_value reference_day_delta="5" />
      <medication_value reference_day_delta="6" />
      <medication_value reference_day_delta="7" />
      <medication_value reference_day_delta="8" />
    </medication>
    <lab_values>
      <lab_value reference_day_delta="-7" lab_value="0.481" />
      <lab_value reference_day_delta="-6" lab_value="0.519" />
      <lab_value reference_day_delta="-5" lab_value="0.519" />
      <lab_value reference_day_delta="-4" lab_value="0.462" />
      <lab_value reference_day_delta="-3" lab_value="0.558" />
      <lab_value reference_day_delta="-2" lab_value="0.462" />
      <lab_value reference_day_delta="-1" lab_value="0.519" />
      <lab_value reference_day_delta="0" lab_value="0.519" />
      <lab_value reference_day_delta="1" lab_value="0.558" />
      <lab_value reference_day_delta="2" lab_value="0.615" />
      <lab_value reference_day_delta="3" lab_value="0.692" />
      <lab_value reference_day_delta="4" lab_value="0.808" />
      <lab_value reference_day_delta="5" lab_value="0.731" />
      <lab_value reference_day_delta="6" lab_value="0.577" />
      <lab_value reference_day_delta="7" lab_value="0.635" />
      <lab_value reference_day_delta="8" lab_value="0.692" />
      <lab_value reference_day_delta="9" lab_value="0.731" />
      <lab_value reference_day_delta="10" lab_value="0.712" />
      <lab_value reference_day_delta="11" lab_value="0.769" />
      <lab_value reference_day_delta="12" lab_value="0.712" />
      <lab_value reference_day_delta="13" lab_value="0.635" />
      <lab_value reference_day_delta="14" lab_value="0.654" />
      <lab_value reference_day_delta="15" lab_value="0.596" />
    </lab_values>
    <assessments>
      <assessment value="temporal correlation" count="1" />
      <assessment value="no change" count="10" />
      <assessment value="no assessment" count="0" />
      <majority value="no change" concordance="0.91" />
    </assessments>
  </curve>
  <curve number="052">
    <medication>
      <medication_value reference_day_delta="0" />
      <medication_value reference_day_delta="1" />
      <medication_value reference_day_delta="2" />
      <medication_value reference_day_delta="3" />
      <medication_value reference_day_delta="4" />
      <medication_value reference_day_delta="5" />
      <medication_value reference_day_delta="6" />
      <medication_value reference_day_delta="7" />
      <medication_value reference_day_delta="8" />
      <medication_value reference_day_delta="9" />
      <medication_value reference_day_delta="10" />
      <medication_value reference_day_delta="11" />
      <medication_value reference_day_delta="12" />
      <medication_value reference_day_delta="13" />
    </medication>
    <lab_values>
      <lab_value reference_day_delta="-7" lab_value="0.173" />
      <lab_value reference_day_delta="-6" lab_value="0.192" />
      <lab_value reference_day_delta="-5" lab_value="0.135" />
      <lab_value reference_day_delta="-4" lab_value="0.154" />
      <lab_value reference_day_delta="-3" lab_value="0.269" />
      <lab_value reference_day_delta="-2" lab_value="0.288" />
      <lab_value reference_day_delta="-1" lab_value="0.250" />
      <lab_value reference_day_delta="0" lab_value="0.212" />
      <lab_value reference_day_delta="1" lab_value="0.154" />
      <lab_value reference_day_delta="2" lab_value="0.192" />
      <lab_value reference_day_delta="3" lab_value="0.212" />
      <lab_value reference_day_delta="4" lab_value="0.250" />
      <lab_value reference_day_delta="5" lab_value="0.231" />
      <lab_value reference_day_delta="6" lab_value="0.231" />
      <lab_value reference_day_delta="7" lab_value="0.231" />
      <lab_value reference_day_delta="8" lab_value="0.212" />
      <lab_value reference_day_delta="9" lab_value="0.250" />
      <lab_value reference_day_delta="10" lab_value="0.212" />
      <lab_value reference_day_delta="11" lab_value="0.269" />
      <lab_value reference_day_delta="12" lab_value="0.288" />
      <lab_value reference_day_delta="13" lab_value="0.346" />
      <lab_value reference_day_delta="14" lab_value="0.481" />
      <lab_value reference_day_delta="15" lab_value="0.788" />
      <lab_value reference_day_delta="16" lab_value="0.654" />
      <lab_value reference_day_delta="17" lab_value="0.596" />
      <lab_value reference_day_delta="18" lab_value="0.673" />
      <lab_value reference_day_delta="19" lab_value="0.654" />
      <lab_value reference_day_delta="20" lab_value="1.038" />
    </lab_values>
    <assessments>
      <assessment value="temporal correlation" count="8" />
      <assessment value="no change" count="2" />
      <assessment value="no assessment" count="1" />
      <majority value="temporal correlation" concordance="0.73" />
    </assessments>
  </curve>
  <curve number="053">
    <medication>
      <medication_value reference_day_delta="0" />
      <medication_value reference_day_delta="1" />
      <medication_value reference_day_delta="2" />
      <medication_value reference_day_delta="3" />
      <medication_value reference_day_delta="4" />
      <medication_value reference_day_delta="5" />
      <medication_value reference_day_delta="6" />
      <medication_value reference_day_delta="7" />
      <medication_value reference_day_delta="8" />
    </medication>
    <lab_values>
      <lab_value reference_day_delta="-7" lab_value="0.143" />
      <lab_value reference_day_delta="-6" lab_value="0.100" />
      <lab_value reference_day_delta="-5" lab_value="0.171" />
      <lab_value reference_day_delta="-4" lab_value="0.257" />
      <lab_value reference_day_delta="-3" lab_value="0.314" />
      <lab_value reference_day_delta="-2" lab_value="0.243" />
      <lab_value reference_day_delta="-1" lab_value="0.271" />
      <lab_value reference_day_delta="0" lab_value="0.329" />
      <lab_value reference_day_delta="1" lab_value="0.271" />
      <lab_value reference_day_delta="2" lab_value="0.157" />
      <lab_value reference_day_delta="3" lab_value="0.171" />
      <lab_value reference_day_delta="4" lab_value="0.271" />
      <lab_value reference_day_delta="5" lab_value="0.129" />
      <lab_value reference_day_delta="6" lab_value="0.071" />
      <lab_value reference_day_delta="7" lab_value="0.014" />
      <lab_value reference_day_delta="8" lab_value="-0.029" />
      <lab_value reference_day_delta="9" lab_value="0.071" />
      <lab_value reference_day_delta="10" lab_value="0.157" />
      <lab_value reference_day_delta="11" lab_value="0.100" />
      <lab_value reference_day_delta="12" lab_value="0.086" />
      <lab_value reference_day_delta="13" lab_value="0.043" />
      <lab_value reference_day_delta="14" lab_value="0.114" />
      <lab_value reference_day_delta="15" lab_value="0.129" />
    </lab_values>
    <assessments>
      <assessment value="temporal correlation" count="2" />
      <assessment value="no change" count="9" />
      <assessment value="no assessment" count="0" />
      <majority value="no change" concordance="0.82" />
    </assessments>
  </curve>
  <curve number="054">
    <medication>
      <medication_value reference_day_delta="0" />
      <medication_value reference_day_delta="1" />
      <medication_value reference_day_delta="2" />
      <medication_value reference_day_delta="3" />
      <medication_value reference_day_delta="4" />
      <medication_value reference_day_delta="5" />
      <medication_value reference_day_delta="6" />
      <medication_value reference_day_delta="7" />
    </medication>
    <lab_values>
      <lab_value reference_day_delta="-7" lab_value="0.596" />
      <lab_value reference_day_delta="-6" lab_value="0.404" />
      <lab_value reference_day_delta="-5" lab_value="0.365" />
      <lab_value reference_day_delta="-4" lab_value="0.385" />
      <lab_value reference_day_delta="-3" lab_value="0.462" />
      <lab_value reference_day_delta="-2" lab_value="0.596" />
      <lab_value reference_day_delta="-1" lab_value="0.769" />
      <lab_value reference_day_delta="0" lab_value="0.500" />
      <lab_value reference_day_delta="1" lab_value="0.442" />
      <lab_value reference_day_delta="2" lab_value="1.481" />
      <lab_value reference_day_delta="3" lab_value="0.731" />
      <lab_value reference_day_delta="4" lab_value="0.654" />
      <lab_value reference_day_delta="5" lab_value="1.788" />
      <lab_value reference_day_delta="6" lab_value="0.923" />
      <lab_value reference_day_delta="7" lab_value="1.096" />
      <lab_value reference_day_delta="8" lab_value="1.365" />
      <lab_value reference_day_delta="9" lab_value="1.981" />
      <lab_value reference_day_delta="10" lab_value="1.135" />
      <lab_value reference_day_delta="11" lab_value="1.154" />
      <lab_value reference_day_delta="12" lab_value="1.058" />
      <lab_value reference_day_delta="13" lab_value="0.904" />
      <lab_value reference_day_delta="14" lab_value="0.769" />
    </lab_values>
    <assessments>
      <assessment value="temporal correlation" count="10" />
      <assessment value="no change" count="1" />
      <assessment value="no assessment" count="0" />
      <majority value="temporal correlation" concordance="0.91" />
    </assessments>
  </curve>
  <curve number="055">
    <medication>
      <medication_value reference_day_delta="0" />
      <medication_value reference_day_delta="1" />
      <medication_value reference_day_delta="2" />
      <medication_value reference_day_delta="3" />
      <medication_value reference_day_delta="4" />
      <medication_value reference_day_delta="5" />
    </medication>
    <lab_values>
      <lab_value reference_day_delta="-7" lab_value="0.629" />
      <lab_value reference_day_delta="-6" lab_value="0.751" />
      <lab_value reference_day_delta="-5" lab_value="0.669" />
      <lab_value reference_day_delta="-4" lab_value="0.616" />
      <lab_value reference_day_delta="-3" lab_value="0.939" />
      <lab_value reference_day_delta="-2" lab_value="0.612" />
      <lab_value reference_day_delta="-1" lab_value="0.629" />
      <lab_value reference_day_delta="0" lab_value="0.731" />
      <lab_value reference_day_delta="1" lab_value="0.767" />
      <lab_value reference_day_delta="2" lab_value="0.788" />
      <lab_value reference_day_delta="3" lab_value="0.829" />
      <lab_value reference_day_delta="4" lab_value="1.008" />
      <lab_value reference_day_delta="5" lab_value="1.159" />
      <lab_value reference_day_delta="6" lab_value="1.678" />
      <lab_value reference_day_delta="7" lab_value="1.763" />
      <lab_value reference_day_delta="8" lab_value="1.731" />
      <lab_value reference_day_delta="9" lab_value="1.751" />
      <lab_value reference_day_delta="10" lab_value="1.861" />
      <lab_value reference_day_delta="11" lab_value="1.469" />
      <lab_value reference_day_delta="12" lab_value="1.437" />
    </lab_values>
    <assessments>
      <assessment value="temporal correlation" count="10" />
      <assessment value="no change" count="0" />
      <assessment value="no assessment" count="1" />
      <majority value="temporal correlation" concordance="0.91" />
    </assessments>
  </curve>
  <curve number="056">
    <medication>
      <medication_value reference_day_delta="0" />
      <medication_value reference_day_delta="1" />
      <medication_value reference_day_delta="2" />
      <medication_value reference_day_delta="3" />
      <medication_value reference_day_delta="4" />
    </medication>
    <lab_values>
      <lab_value reference_day_delta="-6" lab_value="0.500" />
      <lab_value reference_day_delta="-5" lab_value="1.083" />
      <lab_value reference_day_delta="-4" lab_value="0.972" />
      <lab_value reference_day_delta="-3" lab_value="1.056" />
      <lab_value reference_day_delta="-2" lab_value="1.250" />
      <lab_value reference_day_delta="0" lab_value="0.528" />
      <lab_value reference_day_delta="1" lab_value="0.417" />
      <lab_value reference_day_delta="2" lab_value="0.333" />
      <lab_value reference_day_delta="3" lab_value="0.472" />
      <lab_value reference_day_delta="4" lab_value="0.528" />
      <lab_value reference_day_delta="5" lab_value="0.361" />
      <lab_value reference_day_delta="6" lab_value="0.361" />
      <lab_value reference_day_delta="7" lab_value="0.389" />
      <lab_value reference_day_delta="8" lab_value="0.417" />
      <lab_value reference_day_delta="9" lab_value="0.611" />
    </lab_values>
    <assessments>
      <assessment value="temporal correlation" count="1" />
      <assessment value="no change" count="3" />
      <assessment value="no assessment" count="7" />
      <majority value="no assessment" concordance="0.64" />
    </assessments>
  </curve>
  <curve number="057">
    <medication>
      <medication_value reference_day_delta="0" />
      <medication_value reference_day_delta="1" />
      <medication_value reference_day_delta="2" />
      <medication_value reference_day_delta="3" />
      <medication_value reference_day_delta="4" />
      <medication_value reference_day_delta="5" />
      <medication_value reference_day_delta="6" />
      <medication_value reference_day_delta="7" />
    </medication>
    <lab_values>
      <lab_value reference_day_delta="-7" lab_value="0.386" />
      <lab_value reference_day_delta="-6" lab_value="0.600" />
      <lab_value reference_day_delta="-5" lab_value="0.386" />
      <lab_value reference_day_delta="-4" lab_value="0.314" />
      <lab_value reference_day_delta="-3" lab_value="0.371" />
      <lab_value reference_day_delta="-2" lab_value="0.271" />
      <lab_value reference_day_delta="-1" lab_value="0.314" />
      <lab_value reference_day_delta="0" lab_value="0.429" />
      <lab_value reference_day_delta="1" lab_value="0.457" />
      <lab_value reference_day_delta="2" lab_value="0.814" />
      <lab_value reference_day_delta="3" lab_value="0.671" />
      <lab_value reference_day_delta="4" lab_value="0.557" />
      <lab_value reference_day_delta="5" lab_value="0.629" />
      <lab_value reference_day_delta="6" lab_value="0.614" />
      <lab_value reference_day_delta="7" lab_value="1.086" />
      <lab_value reference_day_delta="8" lab_value="0.743" />
      <lab_value reference_day_delta="9" lab_value="0.571" />
      <lab_value reference_day_delta="10" lab_value="0.571" />
      <lab_value reference_day_delta="11" lab_value="0.429" />
      <lab_value reference_day_delta="12" lab_value="1.086" />
      <lab_value reference_day_delta="14" lab_value="0.457" />
    </lab_values>
    <assessments>
      <assessment value="temporal correlation" count="0" />
      <assessment value="no change" count="8" />
      <assessment value="no assessment" count="3" />
      <majority value="no change" concordance="0.73" />
    </assessments>
  </curve>
  <curve number="058">
    <medication>
      <medication_value reference_day_delta="0" />
      <medication_value reference_day_delta="1" />
      <medication_value reference_day_delta="2" />
      <medication_value reference_day_delta="3" />
      <medication_value reference_day_delta="4" />
      <medication_value reference_day_delta="5" />
      <medication_value reference_day_delta="6" />
      <medication_value reference_day_delta="7" />
      <medication_value reference_day_delta="8" />
      <medication_value reference_day_delta="9" />
      <medication_value reference_day_delta="10" />
      <medication_value reference_day_delta="11" />
      <medication_value reference_day_delta="12" />
      <medication_value reference_day_delta="13" />
      <medication_value reference_day_delta="14" />
      <medication_value reference_day_delta="15" />
      <medication_value reference_day_delta="16" />
      <medication_value reference_day_delta="17" />
      <medication_value reference_day_delta="18" />
      <medication_value reference_day_delta="19" />
      <medication_value reference_day_delta="20" />
      <medication_value reference_day_delta="21" />
      <medication_value reference_day_delta="23" />
    </medication>
    <lab_values>
      <lab_value reference_day_delta="-7" lab_value="0.100" />
      <lab_value reference_day_delta="-6" lab_value="0.186" />
      <lab_value reference_day_delta="-5" lab_value="0.086" />
      <lab_value reference_day_delta="-4" lab_value="0.043" />
      <lab_value reference_day_delta="-3" lab_value="0.100" />
      <lab_value reference_day_delta="-2" lab_value="0.029" />
      <lab_value reference_day_delta="-1" lab_value="0.071" />
      <lab_value reference_day_delta="0" lab_value="0.214" />
      <lab_value reference_day_delta="1" lab_value="0.314" />
      <lab_value reference_day_delta="2" lab_value="0.257" />
      <lab_value reference_day_delta="3" lab_value="0.200" />
      <lab_value reference_day_delta="4" lab_value="0.357" />
      <lab_value reference_day_delta="5" lab_value="0.486" />
      <lab_value reference_day_delta="6" lab_value="0.414" />
      <lab_value reference_day_delta="7" lab_value="0.457" />
      <lab_value reference_day_delta="8" lab_value="0.529" />
      <lab_value reference_day_delta="9" lab_value="0.429" />
      <lab_value reference_day_delta="10" lab_value="0.329" />
      <lab_value reference_day_delta="11" lab_value="0.371" />
      <lab_value reference_day_delta="12" lab_value="0.300" />
      <lab_value reference_day_delta="13" lab_value="0.271" />
      <lab_value reference_day_delta="14" lab_value="0.400" />
      <lab_value reference_day_delta="15" lab_value="0.371" />
      <lab_value reference_day_delta="16" lab_value="0.414" />
      <lab_value reference_day_delta="17" lab_value="0.286" />
      <lab_value reference_day_delta="18" lab_value="0.257" />
      <lab_value reference_day_delta="19" lab_value="0.329" />
      <lab_value reference_day_delta="20" lab_value="0.314" />
      <lab_value reference_day_delta="21" lab_value="0.471" />
      <lab_value reference_day_delta="22" lab_value="0.457" />
      <lab_value reference_day_delta="23" lab_value="0.543" />
      <lab_value reference_day_delta="24" lab_value="0.429" />
      <lab_value reference_day_delta="25" lab_value="0.671" />
      <lab_value reference_day_delta="26" lab_value="0.986" />
      <lab_value reference_day_delta="27" lab_value="0.914" />
      <lab_value reference_day_delta="28" lab_value="0.771" />
      <lab_value reference_day_delta="29" lab_value="0.886" />
      <lab_value reference_day_delta="30" lab_value="0.643" />
    </lab_values>
    <assessments>
      <assessment value="temporal correlation" count="2" />
      <assessment value="no change" count="8" />
      <assessment value="no assessment" count="1" />
      <majority value="no change" concordance="0.73" />
    </assessments>
  </curve>
  <curve number="059">
    <medication>
      <medication_value reference_day_delta="0" />
      <medication_value reference_day_delta="1" />
      <medication_value reference_day_delta="2" />
      <medication_value reference_day_delta="3" />
      <medication_value reference_day_delta="4" />
      <medication_value reference_day_delta="5" />
    </medication>
    <lab_values>
      <lab_value reference_day_delta="-7" lab_value="0.814" />
      <lab_value reference_day_delta="-6" lab_value="1.029" />
      <lab_value reference_day_delta="-5" lab_value="0.771" />
      <lab_value reference_day_delta="-4" lab_value="0.986" />
      <lab_value reference_day_delta="-3" lab_value="0.857" />
      <lab_value reference_day_delta="-2" lab_value="0.900" />
      <lab_value reference_day_delta="-1" lab_value="0.671" />
      <lab_value reference_day_delta="0" lab_value="0.714" />
      <lab_value reference_day_delta="1" lab_value="0.600" />
      <lab_value reference_day_delta="2" lab_value="0.571" />
      <lab_value reference_day_delta="3" lab_value="0.557" />
      <lab_value reference_day_delta="4" lab_value="0.814" />
      <lab_value reference_day_delta="5" lab_value="0.686" />
      <lab_value reference_day_delta="6" lab_value="0.643" />
      <lab_value reference_day_delta="7" lab_value="0.686" />
      <lab_value reference_day_delta="8" lab_value="0.814" />
      <lab_value reference_day_delta="9" lab_value="1.214" />
      <lab_value reference_day_delta="10" lab_value="1.286" />
      <lab_value reference_day_delta="11" lab_value="1.129" />
      <lab_value reference_day_delta="12" lab_value="1.186" />
    </lab_values>
    <assessments>
      <assessment value="temporal correlation" count="1" />
      <assessment value="no change" count="10" />
      <assessment value="no assessment" count="0" />
      <majority value="no change" concordance="0.91" />
    </assessments>
  </curve>
  <curve number="060">
    <medication>
      <medication_value reference_day_delta="0" />
      <medication_value reference_day_delta="1" />
      <medication_value reference_day_delta="2" />
      <medication_value reference_day_delta="3" />
      <medication_value reference_day_delta="4" />
      <medication_value reference_day_delta="5" />
    </medication>
    <lab_values>
      <lab_value reference_day_delta="-7" lab_value="0.308" />
      <lab_value reference_day_delta="-6" lab_value="0.200" />
      <lab_value reference_day_delta="-5" lab_value="0.131" />
      <lab_value reference_day_delta="-4" lab_value="0.446" />
      <lab_value reference_day_delta="-3" lab_value="0.308" />
      <lab_value reference_day_delta="-2" lab_value="0.338" />
      <lab_value reference_day_delta="-1" lab_value="0.300" />
      <lab_value reference_day_delta="0" lab_value="0.331" />
      <lab_value reference_day_delta="1" lab_value="0.415" />
      <lab_value reference_day_delta="2" lab_value="0.446" />
      <lab_value reference_day_delta="3" lab_value="0.415" />
      <lab_value reference_day_delta="4" lab_value="0.646" />
      <lab_value reference_day_delta="5" lab_value="0.538" />
      <lab_value reference_day_delta="6" lab_value="0.815" />
      <lab_value reference_day_delta="7" lab_value="1.215" />
      <lab_value reference_day_delta="8" lab_value="1.354" />
      <lab_value reference_day_delta="9" lab_value="0.969" />
      <lab_value reference_day_delta="10" lab_value="0.838" />
      <lab_value reference_day_delta="11" lab_value="0.708" />
      <lab_value reference_day_delta="12" lab_value="0.615" />
    </lab_values>
    <assessments>
      <assessment value="temporal correlation" count="10" />
      <assessment value="no change" count="1" />
      <assessment value="no assessment" count="0" />
      <majority value="temporal correlation" concordance="0.91" />
    </assessments>
  </curve>
  <curve number="061">
    <medication>
      <medication_value reference_day_delta="0" />
      <medication_value reference_day_delta="2" />
      <medication_value reference_day_delta="4" />
      <medication_value reference_day_delta="5" />
      <medication_value reference_day_delta="6" />
      <medication_value reference_day_delta="7" />
      <medication_value reference_day_delta="8" />
      <medication_value reference_day_delta="9" />
      <medication_value reference_day_delta="10" />
      <medication_value reference_day_delta="11" />
      <medication_value reference_day_delta="12" />
      <medication_value reference_day_delta="13" />
      <medication_value reference_day_delta="14" />
    </medication>
    <lab_values>
      <lab_value reference_day_delta="-7" lab_value="0.385" />
      <lab_value reference_day_delta="-6" lab_value="0.462" />
      <lab_value reference_day_delta="-5" lab_value="0.538" />
      <lab_value reference_day_delta="-4" lab_value="0.538" />
      <lab_value reference_day_delta="-3" lab_value="0.346" />
      <lab_value reference_day_delta="-2" lab_value="0.731" />
      <lab_value reference_day_delta="-1" lab_value="0.481" />
      <lab_value reference_day_delta="0" lab_value="0.327" />
      <lab_value reference_day_delta="1" lab_value="0.269" />
      <lab_value reference_day_delta="2" lab_value="0.269" />
      <lab_value reference_day_delta="3" lab_value="0.212" />
      <lab_value reference_day_delta="4" lab_value="0.385" />
      <lab_value reference_day_delta="5" lab_value="0.269" />
      <lab_value reference_day_delta="6" lab_value="0.288" />
      <lab_value reference_day_delta="7" lab_value="0.135" />
      <lab_value reference_day_delta="8" lab_value="0.231" />
      <lab_value reference_day_delta="9" lab_value="0.269" />
      <lab_value reference_day_delta="10" lab_value="0.250" />
      <lab_value reference_day_delta="11" lab_value="0.192" />
      <lab_value reference_day_delta="12" lab_value="0.231" />
      <lab_value reference_day_delta="13" lab_value="0.212" />
      <lab_value reference_day_delta="14" lab_value="0.192" />
      <lab_value reference_day_delta="15" lab_value="0.269" />
      <lab_value reference_day_delta="16" lab_value="0.327" />
      <lab_value reference_day_delta="17" lab_value="0.250" />
      <lab_value reference_day_delta="18" lab_value="0.212" />
      <lab_value reference_day_delta="19" lab_value="0.365" />
      <lab_value reference_day_delta="20" lab_value="0.327" />
      <lab_value reference_day_delta="21" lab_value="0.365" />
    </lab_values>
    <assessments>
      <assessment value="temporal correlation" count="2" />
      <assessment value="no change" count="8" />
      <assessment value="no assessment" count="1" />
      <majority value="no change" concordance="0.73" />
    </assessments>
  </curve>
  <curve number="062">
    <medication>
      <medication_value reference_day_delta="0" />
      <medication_value reference_day_delta="1" />
      <medication_value reference_day_delta="2" />
      <medication_value reference_day_delta="3" />
      <medication_value reference_day_delta="4" />
      <medication_value reference_day_delta="5" />
    </medication>
    <lab_values>
      <lab_value reference_day_delta="-6" lab_value="0.653" />
      <lab_value reference_day_delta="-5" lab_value="0.808" />
      <lab_value reference_day_delta="-4" lab_value="0.755" />
      <lab_value reference_day_delta="-3" lab_value="0.841" />
      <lab_value reference_day_delta="-2" lab_value="0.682" />
      <lab_value reference_day_delta="-1" lab_value="1.049" />
      <lab_value reference_day_delta="0" lab_value="1.045" />
      <lab_value reference_day_delta="1" lab_value="0.971" />
      <lab_value reference_day_delta="2" lab_value="0.980" />
      <lab_value reference_day_delta="3" lab_value="0.857" />
      <lab_value reference_day_delta="4" lab_value="0.804" />
      <lab_value reference_day_delta="5" lab_value="0.857" />
      <lab_value reference_day_delta="6" lab_value="0.841" />
      <lab_value reference_day_delta="7" lab_value="0.857" />
      <lab_value reference_day_delta="8" lab_value="0.837" />
      <lab_value reference_day_delta="9" lab_value="0.939" />
      <lab_value reference_day_delta="10" lab_value="0.914" />
      <lab_value reference_day_delta="11" lab_value="1.208" />
      <lab_value reference_day_delta="12" lab_value="1.078" />
    </lab_values>
    <assessments>
      <assessment value="temporal correlation" count="0" />
      <assessment value="no change" count="11" />
      <assessment value="no assessment" count="0" />
      <majority value="no change" concordance="1.00" />
    </assessments>
  </curve>
  <curve number="063">
    <medication>
      <medication_value reference_day_delta="0" />
      <medication_value reference_day_delta="1" />
      <medication_value reference_day_delta="2" />
      <medication_value reference_day_delta="3" />
      <medication_value reference_day_delta="4" />
      <medication_value reference_day_delta="5" />
    </medication>
    <lab_values>
      <lab_value reference_day_delta="-6" lab_value="0.014" />
      <lab_value reference_day_delta="-4" lab_value="-0.014" />
      <lab_value reference_day_delta="-3" lab_value="-0.143" />
      <lab_value reference_day_delta="-1" lab_value="-0.071" />
      <lab_value reference_day_delta="0" lab_value="-0.100" />
      <lab_value reference_day_delta="1" lab_value="-0.071" />
      <lab_value reference_day_delta="2" lab_value="0.057" />
      <lab_value reference_day_delta="3" lab_value="0.057" />
      <lab_value reference_day_delta="5" lab_value="0.100" />
      <lab_value reference_day_delta="6" lab_value="0.200" />
      <lab_value reference_day_delta="7" lab_value="0.343" />
      <lab_value reference_day_delta="8" lab_value="0.543" />
      <lab_value reference_day_delta="9" lab_value="0.614" />
      <lab_value reference_day_delta="10" lab_value="0.614" />
      <lab_value reference_day_delta="11" lab_value="0.486" />
      <lab_value reference_day_delta="12" lab_value="0.257" />
    </lab_values>
    <assessments>
      <assessment value="temporal correlation" count="5" />
      <assessment value="no change" count="3" />
      <assessment value="no assessment" count="3" />
      <majority value="temporal correlation" concordance="0.45" />
    </assessments>
  </curve>
  <curve number="064">
    <medication>
      <medication_value reference_day_delta="0" />
      <medication_value reference_day_delta="1" />
      <medication_value reference_day_delta="2" />
      <medication_value reference_day_delta="3" />
      <medication_value reference_day_delta="4" />
      <medication_value reference_day_delta="6" />
      <medication_value reference_day_delta="7" />
      <medication_value reference_day_delta="9" />
    </medication>
    <lab_values>
      <lab_value reference_day_delta="-7" lab_value="0.231" />
      <lab_value reference_day_delta="-6" lab_value="0.231" />
      <lab_value reference_day_delta="-5" lab_value="0.250" />
      <lab_value reference_day_delta="-4" lab_value="0.308" />
      <lab_value reference_day_delta="-3" lab_value="0.423" />
      <lab_value reference_day_delta="-2" lab_value="0.481" />
      <lab_value reference_day_delta="-1" lab_value="0.846" />
      <lab_value reference_day_delta="0" lab_value="0.615" />
      <lab_value reference_day_delta="1" lab_value="0.673" />
      <lab_value reference_day_delta="2" lab_value="0.231" />
      <lab_value reference_day_delta="3" lab_value="0.154" />
      <lab_value reference_day_delta="4" lab_value="0.135" />
      <lab_value reference_day_delta="5" lab_value="0.173" />
      <lab_value reference_day_delta="6" lab_value="0.154" />
      <lab_value reference_day_delta="7" lab_value="0.212" />
      <lab_value reference_day_delta="8" lab_value="0.192" />
      <lab_value reference_day_delta="9" lab_value="0.212" />
      <lab_value reference_day_delta="10" lab_value="0.269" />
      <lab_value reference_day_delta="11" lab_value="0.346" />
      <lab_value reference_day_delta="12" lab_value="0.481" />
      <lab_value reference_day_delta="13" lab_value="0.808" />
      <lab_value reference_day_delta="14" lab_value="1.615" />
      <lab_value reference_day_delta="15" lab_value="3.404" />
      <lab_value reference_day_delta="16" lab_value="5.442" />
    </lab_values>
    <assessments>
      <assessment value="temporal correlation" count="8" />
      <assessment value="no change" count="2" />
      <assessment value="no assessment" count="1" />
      <majority value="temporal correlation" concordance="0.73" />
    </assessments>
  </curve>
  <curve number="065">
    <medication>
      <medication_value reference_day_delta="0" />
      <medication_value reference_day_delta="1" />
      <medication_value reference_day_delta="2" />
      <medication_value reference_day_delta="3" />
      <medication_value reference_day_delta="4" />
      <medication_value reference_day_delta="5" />
      <medication_value reference_day_delta="6" />
      <medication_value reference_day_delta="7" />
      <medication_value reference_day_delta="8" />
      <medication_value reference_day_delta="9" />
      <medication_value reference_day_delta="10" />
      <medication_value reference_day_delta="11" />
      <medication_value reference_day_delta="12" />
      <medication_value reference_day_delta="13" />
      <medication_value reference_day_delta="14" />
      <medication_value reference_day_delta="15" />
      <medication_value reference_day_delta="16" />
      <medication_value reference_day_delta="17" />
      <medication_value reference_day_delta="18" />
      <medication_value reference_day_delta="19" />
      <medication_value reference_day_delta="20" />
    </medication>
    <lab_values>
      <lab_value reference_day_delta="-7" lab_value="-0.022" />
      <lab_value reference_day_delta="-6" lab_value="-0.022" />
      <lab_value reference_day_delta="-5" lab_value="0.022" />
      <lab_value reference_day_delta="-4" lab_value="0.348" />
      <lab_value reference_day_delta="-3" lab_value="0.326" />
      <lab_value reference_day_delta="-2" lab_value="0.348" />
      <lab_value reference_day_delta="-1" lab_value="0.239" />
      <lab_value reference_day_delta="0" lab_value="0.152" />
      <lab_value reference_day_delta="1" lab_value="0.109" />
      <lab_value reference_day_delta="2" lab_value="0.109" />
      <lab_value reference_day_delta="3" lab_value="-0.043" />
      <lab_value reference_day_delta="4" lab_value="0.022" />
      <lab_value reference_day_delta="5" lab_value="0.065" />
      <lab_value reference_day_delta="6" lab_value="0.065" />
      <lab_value reference_day_delta="7" lab_value="0.065" />
      <lab_value reference_day_delta="8" lab_value="0.043" />
      <lab_value reference_day_delta="9" lab_value="0.065" />
      <lab_value reference_day_delta="10" lab_value="0.043" />
      <lab_value reference_day_delta="11" lab_value="0.022" />
      <lab_value reference_day_delta="12" lab_value="0.087" />
      <lab_value reference_day_delta="13" lab_value="0.065" />
      <lab_value reference_day_delta="14" lab_value="0.022" />
      <lab_value reference_day_delta="15" lab_value="-0.109" />
      <lab_value reference_day_delta="16" lab_value="-0.065" />
      <lab_value reference_day_delta="17" lab_value="-0.130" />
      <lab_value reference_day_delta="18" lab_value="-0.109" />
      <lab_value reference_day_delta="20" lab_value="0.000" />
      <lab_value reference_day_delta="21" lab_value="0.109" />
      <lab_value reference_day_delta="22" lab_value="0.087" />
      <lab_value reference_day_delta="23" lab_value="0.326" />
      <lab_value reference_day_delta="24" lab_value="0.435" />
      <lab_value reference_day_delta="27" lab_value="0.717" />
    </lab_values>
    <assessments>
      <assessment value="temporal correlation" count="3" />
      <assessment value="no change" count="2" />
      <assessment value="no assessment" count="6" />
      <majority value="no assessment" concordance="0.55" />
    </assessments>
  </curve>
  <curve number="066">
    <medication>
      <medication_value reference_day_delta="0" />
      <medication_value reference_day_delta="1" />
      <medication_value reference_day_delta="2" />
      <medication_value reference_day_delta="3" />
      <medication_value reference_day_delta="4" />
      <medication_value reference_day_delta="5" />
      <medication_value reference_day_delta="6" />
    </medication>
    <lab_values>
      <lab_value reference_day_delta="-7" lab_value="0.678" />
      <lab_value reference_day_delta="-6" lab_value="0.735" />
      <lab_value reference_day_delta="-5" lab_value="0.751" />
      <lab_value reference_day_delta="-4" lab_value="0.735" />
      <lab_value reference_day_delta="-3" lab_value="0.694" />
      <lab_value reference_day_delta="-2" lab_value="1.143" />
      <lab_value reference_day_delta="-1" lab_value="0.894" />
      <lab_value reference_day_delta="0" lab_value="0.796" />
      <lab_value reference_day_delta="1" lab_value="0.731" />
      <lab_value reference_day_delta="2" lab_value="0.743" />
      <lab_value reference_day_delta="3" lab_value="0.669" />
      <lab_value reference_day_delta="4" lab_value="0.682" />
      <lab_value reference_day_delta="5" lab_value="0.657" />
      <lab_value reference_day_delta="6" lab_value="0.633" />
      <lab_value reference_day_delta="7" lab_value="0.890" />
      <lab_value reference_day_delta="8" lab_value="1.029" />
      <lab_value reference_day_delta="9" lab_value="1.220" />
      <lab_value reference_day_delta="10" lab_value="0.967" />
      <lab_value reference_day_delta="11" lab_value="0.984" />
    </lab_values>
    <assessments>
      <assessment value="temporal correlation" count="1" />
      <assessment value="no change" count="3" />
      <assessment value="no assessment" count="7" />
      <majority value="no assessment" concordance="0.64" />
    </assessments>
  </curve>
  <curve number="067">
    <medication>
      <medication_value reference_day_delta="0" />
      <medication_value reference_day_delta="1" />
      <medication_value reference_day_delta="2" />
      <medication_value reference_day_delta="3" />
      <medication_value reference_day_delta="4" />
      <medication_value reference_day_delta="5" />
      <medication_value reference_day_delta="6" />
      <medication_value reference_day_delta="7" />
      <medication_value reference_day_delta="8" />
      <medication_value reference_day_delta="9" />
      <medication_value reference_day_delta="10" />
    </medication>
    <lab_values>
      <lab_value reference_day_delta="-7" lab_value="0.714" />
      <lab_value reference_day_delta="-6" lab_value="0.614" />
      <lab_value reference_day_delta="-5" lab_value="0.643" />
      <lab_value reference_day_delta="-4" lab_value="0.600" />
      <lab_value reference_day_delta="-3" lab_value="0.600" />
      <lab_value reference_day_delta="-2" lab_value="0.514" />
      <lab_value reference_day_delta="-1" lab_value="0.486" />
      <lab_value reference_day_delta="0" lab_value="0.443" />
      <lab_value reference_day_delta="1" lab_value="0.443" />
      <lab_value reference_day_delta="2" lab_value="0.600" />
      <lab_value reference_day_delta="3" lab_value="0.414" />
      <lab_value reference_day_delta="4" lab_value="0.500" />
      <lab_value reference_day_delta="5" lab_value="0.514" />
      <lab_value reference_day_delta="6" lab_value="0.429" />
      <lab_value reference_day_delta="7" lab_value="0.643" />
      <lab_value reference_day_delta="8" lab_value="0.443" />
      <lab_value reference_day_delta="9" lab_value="0.557" />
      <lab_value reference_day_delta="10" lab_value="0.557" />
      <lab_value reference_day_delta="11" lab_value="0.671" />
      <lab_value reference_day_delta="12" lab_value="0.471" />
      <lab_value reference_day_delta="13" lab_value="0.429" />
      <lab_value reference_day_delta="14" lab_value="0.457" />
      <lab_value reference_day_delta="15" lab_value="0.357" />
      <lab_value reference_day_delta="16" lab_value="0.557" />
    </lab_values>
    <assessments>
      <assessment value="temporal correlation" count="0" />
      <assessment value="no change" count="11" />
      <assessment value="no assessment" count="0" />
      <majority value="no change" concordance="1.00" />
    </assessments>
  </curve>
  <curve number="068">
    <medication>
      <medication_value reference_day_delta="0" />
      <medication_value reference_day_delta="1" />
      <medication_value reference_day_delta="2" />
      <medication_value reference_day_delta="3" />
      <medication_value reference_day_delta="4" />
      <medication_value reference_day_delta="5" />
    </medication>
    <lab_values>
      <lab_value reference_day_delta="-7" lab_value="1.346" />
      <lab_value reference_day_delta="-6" lab_value="1.212" />
      <lab_value reference_day_delta="-5" lab_value="0.981" />
      <lab_value reference_day_delta="-4" lab_value="0.885" />
      <lab_value reference_day_delta="-3" lab_value="1.654" />
      <lab_value reference_day_delta="-2" lab_value="1.288" />
      <lab_value reference_day_delta="-1" lab_value="1.077" />
      <lab_value reference_day_delta="0" lab_value="1.077" />
      <lab_value reference_day_delta="1" lab_value="0.904" />
      <lab_value reference_day_delta="2" lab_value="0.942" />
      <lab_value reference_day_delta="3" lab_value="0.942" />
      <lab_value reference_day_delta="4" lab_value="0.769" />
      <lab_value reference_day_delta="5" lab_value="0.673" />
      <lab_value reference_day_delta="6" lab_value="0.942" />
      <lab_value reference_day_delta="7" lab_value="0.808" />
      <lab_value reference_day_delta="8" lab_value="0.962" />
      <lab_value reference_day_delta="9" lab_value="1.365" />
      <lab_value reference_day_delta="10" lab_value="1.327" />
      <lab_value reference_day_delta="11" lab_value="1.788" />
      <lab_value reference_day_delta="12" lab_value="2.250" />
    </lab_values>
    <assessments>
      <assessment value="temporal correlation" count="1" />
      <assessment value="no change" count="3" />
      <assessment value="no assessment" count="7" />
      <majority value="no assessment" concordance="0.64" />
    </assessments>
  </curve>
  <curve number="069">
    <medication>
      <medication_value reference_day_delta="0" />
      <medication_value reference_day_delta="1" />
      <medication_value reference_day_delta="2" />
      <medication_value reference_day_delta="3" />
      <medication_value reference_day_delta="4" />
      <medication_value reference_day_delta="6" />
    </medication>
    <lab_values>
      <lab_value reference_day_delta="-7" lab_value="0.769" />
      <lab_value reference_day_delta="-6" lab_value="0.731" />
      <lab_value reference_day_delta="-5" lab_value="0.500" />
      <lab_value reference_day_delta="-4" lab_value="0.462" />
      <lab_value reference_day_delta="-3" lab_value="0.519" />
      <lab_value reference_day_delta="-2" lab_value="0.423" />
      <lab_value reference_day_delta="-1" lab_value="0.327" />
      <lab_value reference_day_delta="0" lab_value="0.269" />
      <lab_value reference_day_delta="1" lab_value="0.269" />
      <lab_value reference_day_delta="2" lab_value="0.269" />
      <lab_value reference_day_delta="3" lab_value="0.250" />
      <lab_value reference_day_delta="4" lab_value="0.269" />
      <lab_value reference_day_delta="5" lab_value="0.404" />
      <lab_value reference_day_delta="6" lab_value="0.385" />
      <lab_value reference_day_delta="7" lab_value="0.365" />
      <lab_value reference_day_delta="8" lab_value="0.346" />
      <lab_value reference_day_delta="9" lab_value="0.423" />
      <lab_value reference_day_delta="10" lab_value="0.865" />
      <lab_value reference_day_delta="11" lab_value="0.962" />
      <lab_value reference_day_delta="12" lab_value="0.808" />
      <lab_value reference_day_delta="13" lab_value="0.462" />
    </lab_values>
    <assessments>
      <assessment value="temporal correlation" count="1" />
      <assessment value="no change" count="7" />
      <assessment value="no assessment" count="3" />
      <majority value="no change" concordance="0.64" />
    </assessments>
  </curve>
  <curve number="070">
    <medication>
      <medication_value reference_day_delta="0" />
      <medication_value reference_day_delta="1" />
      <medication_value reference_day_delta="2" />
      <medication_value reference_day_delta="3" />
      <medication_value reference_day_delta="4" />
      <medication_value reference_day_delta="5" />
      <medication_value reference_day_delta="6" />
      <medication_value reference_day_delta="7" />
      <medication_value reference_day_delta="8" />
      <medication_value reference_day_delta="9" />
      <medication_value reference_day_delta="10" />
      <medication_value reference_day_delta="11" />
    </medication>
    <lab_values>
      <lab_value reference_day_delta="-7" lab_value="4.683" />
      <lab_value reference_day_delta="-5" lab_value="4.533" />
      <lab_value reference_day_delta="-4" lab_value="4.583" />
      <lab_value reference_day_delta="-3" lab_value="4.183" />
      <lab_value reference_day_delta="-2" lab_value="3.683" />
      <lab_value reference_day_delta="-1" lab_value="3.750" />
      <lab_value reference_day_delta="0" lab_value="4.000" />
      <lab_value reference_day_delta="1" lab_value="4.267" />
      <lab_value reference_day_delta="2" lab_value="4.850" />
      <lab_value reference_day_delta="3" lab_value="7.483" />
      <lab_value reference_day_delta="4" lab_value="9.333" />
      <lab_value reference_day_delta="5" lab_value="19.083" />
      <lab_value reference_day_delta="6" lab_value="11.117" />
      <lab_value reference_day_delta="7" lab_value="12.417" />
      <lab_value reference_day_delta="8" lab_value="14.900" />
      <lab_value reference_day_delta="9" lab_value="13.817" />
      <lab_value reference_day_delta="10" lab_value="13.350" />
      <lab_value reference_day_delta="11" lab_value="11.983" />
      <lab_value reference_day_delta="12" lab_value="9.917" />
      <lab_value reference_day_delta="13" lab_value="9.317" />
      <lab_value reference_day_delta="14" lab_value="8.800" />
      <lab_value reference_day_delta="15" lab_value="8.633" />
      <lab_value reference_day_delta="16" lab_value="7.717" />
      <lab_value reference_day_delta="17" lab_value="7.350" />
      <lab_value reference_day_delta="18" lab_value="6.533" />
    </lab_values>
    <assessments>
      <assessment value="temporal correlation" count="11" />
      <assessment value="no change" count="0" />
      <assessment value="no assessment" count="0" />
      <majority value="temporal correlation" concordance="1.00" />
    </assessments>
  </curve>
  <curve number="071">
    <medication>
      <medication_value reference_day_delta="0" />
      <medication_value reference_day_delta="1" />
      <medication_value reference_day_delta="2" />
      <medication_value reference_day_delta="3" />
      <medication_value reference_day_delta="4" />
      <medication_value reference_day_delta="5" />
      <medication_value reference_day_delta="6" />
      <medication_value reference_day_delta="7" />
      <medication_value reference_day_delta="8" />
      <medication_value reference_day_delta="9" />
      <medication_value reference_day_delta="10" />
      <medication_value reference_day_delta="11" />
      <medication_value reference_day_delta="12" />
      <medication_value reference_day_delta="13" />
      <medication_value reference_day_delta="14" />
      <medication_value reference_day_delta="15" />
      <medication_value reference_day_delta="16" />
      <medication_value reference_day_delta="17" />
      <medication_value reference_day_delta="18" />
      <medication_value reference_day_delta="19" />
      <medication_value reference_day_delta="20" />
    </medication>
    <lab_values>
      <lab_value reference_day_delta="-7" lab_value="0.898" />
      <lab_value reference_day_delta="-6" lab_value="1.155" />
      <lab_value reference_day_delta="-5" lab_value="0.890" />
      <lab_value reference_day_delta="-4" lab_value="0.984" />
      <lab_value reference_day_delta="-3" lab_value="0.922" />
      <lab_value reference_day_delta="-2" lab_value="0.918" />
      <lab_value reference_day_delta="-1" lab_value="0.894" />
      <lab_value reference_day_delta="0" lab_value="1.857" />
      <lab_value reference_day_delta="1" lab_value="0.963" />
      <lab_value reference_day_delta="2" lab_value="0.780" />
      <lab_value reference_day_delta="3" lab_value="0.751" />
      <lab_value reference_day_delta="4" lab_value="0.812" />
      <lab_value reference_day_delta="5" lab_value="0.963" />
      <lab_value reference_day_delta="6" lab_value="0.588" />
      <lab_value reference_day_delta="7" lab_value="0.514" />
      <lab_value reference_day_delta="8" lab_value="0.559" />
      <lab_value reference_day_delta="9" lab_value="0.576" />
      <lab_value reference_day_delta="10" lab_value="0.539" />
      <lab_value reference_day_delta="11" lab_value="0.478" />
      <lab_value reference_day_delta="12" lab_value="0.535" />
      <lab_value reference_day_delta="13" lab_value="0.547" />
      <lab_value reference_day_delta="14" lab_value="0.555" />
      <lab_value reference_day_delta="15" lab_value="0.767" />
      <lab_value reference_day_delta="16" lab_value="0.616" />
      <lab_value reference_day_delta="17" lab_value="0.596" />
      <lab_value reference_day_delta="18" lab_value="0.759" />
      <lab_value reference_day_delta="20" lab_value="0.967" />
      <lab_value reference_day_delta="21" lab_value="0.853" />
      <lab_value reference_day_delta="22" lab_value="1.082" />
      <lab_value reference_day_delta="23" lab_value="0.992" />
      <lab_value reference_day_delta="24" lab_value="0.894" />
      <lab_value reference_day_delta="27" lab_value="0.931" />
    </lab_values>
    <assessments>
      <assessment value="temporal correlation" count="2" />
      <assessment value="no change" count="9" />
      <assessment value="no assessment" count="0" />
      <majority value="no change" concordance="0.82" />
    </assessments>
  </curve>
  <curve number="072">
    <medication>
      <medication_value reference_day_delta="0" />
      <medication_value reference_day_delta="1" />
      <medication_value reference_day_delta="2" />
      <medication_value reference_day_delta="3" />
      <medication_value reference_day_delta="4" />
      <medication_value reference_day_delta="5" />
      <medication_value reference_day_delta="6" />
      <medication_value reference_day_delta="7" />
    </medication>
    <lab_values>
      <lab_value reference_day_delta="-7" lab_value="0.650" />
      <lab_value reference_day_delta="-6" lab_value="0.650" />
      <lab_value reference_day_delta="-5" lab_value="0.700" />
      <lab_value reference_day_delta="-4" lab_value="1.117" />
      <lab_value reference_day_delta="-3" lab_value="1.633" />
      <lab_value reference_day_delta="-2" lab_value="1.800" />
      <lab_value reference_day_delta="-1" lab_value="1.300" />
      <lab_value reference_day_delta="0" lab_value="1.183" />
      <lab_value reference_day_delta="1" lab_value="1.483" />
      <lab_value reference_day_delta="2" lab_value="1.400" />
      <lab_value reference_day_delta="3" lab_value="1.600" />
      <lab_value reference_day_delta="4" lab_value="1.433" />
      <lab_value reference_day_delta="5" lab_value="1.167" />
      <lab_value reference_day_delta="6" lab_value="1.250" />
      <lab_value reference_day_delta="7" lab_value="1.400" />
      <lab_value reference_day_delta="8" lab_value="1.583" />
      <lab_value reference_day_delta="9" lab_value="1.617" />
      <lab_value reference_day_delta="10" lab_value="1.567" />
      <lab_value reference_day_delta="11" lab_value="1.750" />
      <lab_value reference_day_delta="12" lab_value="1.833" />
      <lab_value reference_day_delta="13" lab_value="1.983" />
    </lab_values>
    <assessments>
      <assessment value="temporal correlation" count="0" />
      <assessment value="no change" count="5" />
      <assessment value="no assessment" count="6" />
      <majority value="no assessment" concordance="0.55" />
    </assessments>
  </curve>
  <curve number="073">
    <medication>
      <medication_value reference_day_delta="0" />
      <medication_value reference_day_delta="1" />
      <medication_value reference_day_delta="2" />
      <medication_value reference_day_delta="3" />
      <medication_value reference_day_delta="4" />
      <medication_value reference_day_delta="5" />
      <medication_value reference_day_delta="6" />
      <medication_value reference_day_delta="7" />
      <medication_value reference_day_delta="8" />
      <medication_value reference_day_delta="9" />
      <medication_value reference_day_delta="10" />
      <medication_value reference_day_delta="11" />
      <medication_value reference_day_delta="13" />
    </medication>
    <lab_values>
      <lab_value reference_day_delta="-6" lab_value="0.517" />
      <lab_value reference_day_delta="-5" lab_value="0.533" />
      <lab_value reference_day_delta="-4" lab_value="0.750" />
      <lab_value reference_day_delta="-3" lab_value="1.283" />
      <lab_value reference_day_delta="-2" lab_value="1.267" />
      <lab_value reference_day_delta="-1" lab_value="1.367" />
      <lab_value reference_day_delta="0" lab_value="1.183" />
      <lab_value reference_day_delta="1" lab_value="0.967" />
      <lab_value reference_day_delta="2" lab_value="0.950" />
      <lab_value reference_day_delta="3" lab_value="0.883" />
      <lab_value reference_day_delta="4" lab_value="1.067" />
      <lab_value reference_day_delta="5" lab_value="1.400" />
      <lab_value reference_day_delta="6" lab_value="1.567" />
      <lab_value reference_day_delta="7" lab_value="1.750" />
      <lab_value reference_day_delta="8" lab_value="1.917" />
      <lab_value reference_day_delta="9" lab_value="1.933" />
      <lab_value reference_day_delta="10" lab_value="1.800" />
      <lab_value reference_day_delta="11" lab_value="2.100" />
      <lab_value reference_day_delta="12" lab_value="1.950" />
      <lab_value reference_day_delta="13" lab_value="2.083" />
      <lab_value reference_day_delta="14" lab_value="2.367" />
      <lab_value reference_day_delta="15" lab_value="2.767" />
      <lab_value reference_day_delta="16" lab_value="3.367" />
      <lab_value reference_day_delta="17" lab_value="3.633" />
      <lab_value reference_day_delta="18" lab_value="4.117" />
      <lab_value reference_day_delta="19" lab_value="3.550" />
      <lab_value reference_day_delta="20" lab_value="3.167" />
    </lab_values>
    <assessments>
      <assessment value="temporal correlation" count="7" />
      <assessment value="no change" count="1" />
      <assessment value="no assessment" count="3" />
      <majority value="temporal correlation" concordance="0.64" />
    </assessments>
  </curve>
  <curve number="074">
    <medication>
      <medication_value reference_day_delta="0" />
      <medication_value reference_day_delta="1" />
      <medication_value reference_day_delta="2" />
      <medication_value reference_day_delta="3" />
      <medication_value reference_day_delta="4" />
      <medication_value reference_day_delta="5" />
      <medication_value reference_day_delta="6" />
      <medication_value reference_day_delta="7" />
      <medication_value reference_day_delta="8" />
      <medication_value reference_day_delta="9" />
      <medication_value reference_day_delta="10" />
    </medication>
    <lab_values>
      <lab_value reference_day_delta="-7" lab_value="7.586" />
      <lab_value reference_day_delta="-6" lab_value="8.057" />
      <lab_value reference_day_delta="-5" lab_value="8.129" />
      <lab_value reference_day_delta="-4" lab_value="3.629" />
      <lab_value reference_day_delta="-3" lab_value="5.371" />
      <lab_value reference_day_delta="-2" lab_value="4.286" />
      <lab_value reference_day_delta="-1" lab_value="4.286" />
      <lab_value reference_day_delta="0" lab_value="4.814" />
      <lab_value reference_day_delta="2" lab_value="5.357" />
      <lab_value reference_day_delta="3" lab_value="5.657" />
      <lab_value reference_day_delta="4" lab_value="3.871" />
      <lab_value reference_day_delta="5" lab_value="4.786" />
      <lab_value reference_day_delta="6" lab_value="3.100" />
      <lab_value reference_day_delta="7" lab_value="4.243" />
      <lab_value reference_day_delta="9" lab_value="3.600" />
      <lab_value reference_day_delta="10" lab_value="4.014" />
      <lab_value reference_day_delta="11" lab_value="3.857" />
      <lab_value reference_day_delta="12" lab_value="3.914" />
      <lab_value reference_day_delta="13" lab_value="3.914" />
      <lab_value reference_day_delta="15" lab_value="4.029" />
      <lab_value reference_day_delta="16" lab_value="4.071" />
      <lab_value reference_day_delta="17" lab_value="4.100" />
    </lab_values>
    <assessments>
      <assessment value="temporal correlation" count="0" />
      <assessment value="no change" count="9" />
      <assessment value="no assessment" count="2" />
      <majority value="no change" concordance="0.82" />
    </assessments>
  </curve>
  <curve number="075">
    <medication>
      <medication_value reference_day_delta="0" />
      <medication_value reference_day_delta="1" />
      <medication_value reference_day_delta="2" />
      <medication_value reference_day_delta="3" />
      <medication_value reference_day_delta="4" />
      <medication_value reference_day_delta="5" />
      <medication_value reference_day_delta="6" />
      <medication_value reference_day_delta="7" />
      <medication_value reference_day_delta="8" />
    </medication>
    <lab_values>
      <lab_value reference_day_delta="-7" lab_value="0.177" />
      <lab_value reference_day_delta="-6" lab_value="0.185" />
      <lab_value reference_day_delta="-5" lab_value="0.046" />
      <lab_value reference_day_delta="-4" lab_value="0.092" />
      <lab_value reference_day_delta="-3" lab_value="0.131" />
      <lab_value reference_day_delta="-2" lab_value="0.146" />
      <lab_value reference_day_delta="-1" lab_value="0.123" />
      <lab_value reference_day_delta="0" lab_value="0.185" />
      <lab_value reference_day_delta="1" lab_value="0.246" />
      <lab_value reference_day_delta="2" lab_value="0.154" />
      <lab_value reference_day_delta="3" lab_value="0.138" />
      <lab_value reference_day_delta="4" lab_value="0.277" />
      <lab_value reference_day_delta="5" lab_value="0.215" />
      <lab_value reference_day_delta="6" lab_value="0.185" />
      <lab_value reference_day_delta="7" lab_value="0.246" />
      <lab_value reference_day_delta="8" lab_value="0.277" />
      <lab_value reference_day_delta="9" lab_value="0.454" />
      <lab_value reference_day_delta="10" lab_value="0.323" />
      <lab_value reference_day_delta="11" lab_value="0.423" />
      <lab_value reference_day_delta="12" lab_value="0.438" />
      <lab_value reference_day_delta="13" lab_value="0.485" />
      <lab_value reference_day_delta="15" lab_value="0.531" />
    </lab_values>
    <assessments>
      <assessment value="temporal correlation" count="0" />
      <assessment value="no change" count="11" />
      <assessment value="no assessment" count="0" />
      <majority value="no change" concordance="1.00" />
    </assessments>
  </curve>
  <curve number="076">
    <medication>
      <medication_value reference_day_delta="0" />
      <medication_value reference_day_delta="1" />
      <medication_value reference_day_delta="2" />
      <medication_value reference_day_delta="3" />
      <medication_value reference_day_delta="4" />
      <medication_value reference_day_delta="5" />
      <medication_value reference_day_delta="6" />
      <medication_value reference_day_delta="7" />
      <medication_value reference_day_delta="8" />
      <medication_value reference_day_delta="9" />
      <medication_value reference_day_delta="10" />
      <medication_value reference_day_delta="11" />
      <medication_value reference_day_delta="12" />
      <medication_value reference_day_delta="13" />
      <medication_value reference_day_delta="14" />
      <medication_value reference_day_delta="15" />
      <medication_value reference_day_delta="16" />
      <medication_value reference_day_delta="17" />
      <medication_value reference_day_delta="18" />
    </medication>
    <lab_values>
      <lab_value reference_day_delta="-7" lab_value="0.429" />
      <lab_value reference_day_delta="-6" lab_value="0.482" />
      <lab_value reference_day_delta="-5" lab_value="1.012" />
      <lab_value reference_day_delta="-4" lab_value="1.098" />
      <lab_value reference_day_delta="-3" lab_value="0.735" />
      <lab_value reference_day_delta="-2" lab_value="0.604" />
      <lab_value reference_day_delta="-1" lab_value="0.559" />
      <lab_value reference_day_delta="0" lab_value="0.473" />
      <lab_value reference_day_delta="1" lab_value="0.469" />
      <lab_value reference_day_delta="2" lab_value="0.527" />
      <lab_value reference_day_delta="3" lab_value="0.482" />
      <lab_value reference_day_delta="4" lab_value="0.527" />
      <lab_value reference_day_delta="5" lab_value="0.478" />
      <lab_value reference_day_delta="6" lab_value="0.461" />
      <lab_value reference_day_delta="7" lab_value="0.498" />
      <lab_value reference_day_delta="8" lab_value="0.449" />
      <lab_value reference_day_delta="9" lab_value="0.494" />
      <lab_value reference_day_delta="10" lab_value="0.445" />
      <lab_value reference_day_delta="11" lab_value="0.457" />
      <lab_value reference_day_delta="12" lab_value="0.416" />
      <lab_value reference_day_delta="13" lab_value="0.441" />
      <lab_value reference_day_delta="14" lab_value="0.482" />
      <lab_value reference_day_delta="15" lab_value="0.531" />
      <lab_value reference_day_delta="16" lab_value="0.592" />
      <lab_value reference_day_delta="17" lab_value="0.804" />
      <lab_value reference_day_delta="18" lab_value="0.927" />
      <lab_value reference_day_delta="19" lab_value="1.188" />
      <lab_value reference_day_delta="20" lab_value="1.310" />
      <lab_value reference_day_delta="21" lab_value="1.135" />
      <lab_value reference_day_delta="22" lab_value="1.118" />
      <lab_value reference_day_delta="23" lab_value="1.012" />
      <lab_value reference_day_delta="24" lab_value="1.061" />
      <lab_value reference_day_delta="25" lab_value="1.024" />
    </lab_values>
    <assessments>
      <assessment value="temporal correlation" count="10" />
      <assessment value="no change" count="0" />
      <assessment value="no assessment" count="1" />
      <majority value="temporal correlation" concordance="0.91" />
    </assessments>
  </curve>
  <curve number="077">
    <medication>
      <medication_value reference_day_delta="0" />
      <medication_value reference_day_delta="1" />
      <medication_value reference_day_delta="2" />
      <medication_value reference_day_delta="3" />
      <medication_value reference_day_delta="4" />
      <medication_value reference_day_delta="5" />
      <medication_value reference_day_delta="6" />
    </medication>
    <lab_values>
      <lab_value reference_day_delta="-7" lab_value="0.087" />
      <lab_value reference_day_delta="-6" lab_value="0.174" />
      <lab_value reference_day_delta="-5" lab_value="0.022" />
      <lab_value reference_day_delta="-4" lab_value="0.043" />
      <lab_value reference_day_delta="-3" lab_value="0.000" />
      <lab_value reference_day_delta="-2" lab_value="0.109" />
      <lab_value reference_day_delta="-1" lab_value="-0.130" />
      <lab_value reference_day_delta="0" lab_value="-0.174" />
      <lab_value reference_day_delta="1" lab_value="-0.261" />
      <lab_value reference_day_delta="2" lab_value="-0.370" />
      <lab_value reference_day_delta="3" lab_value="-0.326" />
      <lab_value reference_day_delta="4" lab_value="-0.304" />
      <lab_value reference_day_delta="5" lab_value="-0.326" />
      <lab_value reference_day_delta="6" lab_value="-0.261" />
      <lab_value reference_day_delta="7" lab_value="-0.217" />
      <lab_value reference_day_delta="8" lab_value="-0.196" />
      <lab_value reference_day_delta="9" lab_value="-0.174" />
      <lab_value reference_day_delta="10" lab_value="-0.130" />
      <lab_value reference_day_delta="11" lab_value="0.174" />
      <lab_value reference_day_delta="12" lab_value="0.217" />
    </lab_values>
    <assessments>
      <assessment value="temporal correlation" count="8" />
      <assessment value="no change" count="2" />
      <assessment value="no assessment" count="1" />
      <majority value="temporal correlation" concordance="0.73" />
    </assessments>
  </curve>
  <curve number="078">
    <medication>
      <medication_value reference_day_delta="0" />
      <medication_value reference_day_delta="1" />
      <medication_value reference_day_delta="2" />
      <medication_value reference_day_delta="3" />
      <medication_value reference_day_delta="4" />
      <medication_value reference_day_delta="5" />
      <medication_value reference_day_delta="6" />
      <medication_value reference_day_delta="7" />
      <medication_value reference_day_delta="8" />
    </medication>
    <lab_values>
      <lab_value reference_day_delta="-7" lab_value="1.583" />
      <lab_value reference_day_delta="-6" lab_value="2.333" />
      <lab_value reference_day_delta="-5" lab_value="2.139" />
      <lab_value reference_day_delta="-4" lab_value="1.944" />
      <lab_value reference_day_delta="-3" lab_value="2.056" />
      <lab_value reference_day_delta="-2" lab_value="1.806" />
      <lab_value reference_day_delta="-1" lab_value="1.861" />
      <lab_value reference_day_delta="0" lab_value="1.778" />
      <lab_value reference_day_delta="4" lab_value="1.472" />
      <lab_value reference_day_delta="5" lab_value="1.500" />
      <lab_value reference_day_delta="6" lab_value="2.167" />
      <lab_value reference_day_delta="7" lab_value="3.000" />
      <lab_value reference_day_delta="8" lab_value="3.056" />
      <lab_value reference_day_delta="9" lab_value="2.694" />
      <lab_value reference_day_delta="10" lab_value="2.250" />
      <lab_value reference_day_delta="11" lab_value="2.500" />
      <lab_value reference_day_delta="12" lab_value="2.806" />
      <lab_value reference_day_delta="13" lab_value="3.139" />
    </lab_values>
    <assessments>
      <assessment value="temporal correlation" count="6" />
      <assessment value="no change" count="1" />
      <assessment value="no assessment" count="4" />
      <majority value="temporal correlation" concordance="0.55" />
    </assessments>
  </curve>
  <curve number="079">
    <medication>
      <medication_value reference_day_delta="0" />
      <medication_value reference_day_delta="1" />
      <medication_value reference_day_delta="2" />
      <medication_value reference_day_delta="3" />
      <medication_value reference_day_delta="4" />
      <medication_value reference_day_delta="5" />
      <medication_value reference_day_delta="6" />
    </medication>
    <lab_values>
      <lab_value reference_day_delta="-7" lab_value="0.257" />
      <lab_value reference_day_delta="-6" lab_value="0.343" />
      <lab_value reference_day_delta="-5" lab_value="0.386" />
      <lab_value reference_day_delta="-4" lab_value="0.414" />
      <lab_value reference_day_delta="-3" lab_value="0.486" />
      <lab_value reference_day_delta="-2" lab_value="0.529" />
      <lab_value reference_day_delta="-1" lab_value="0.514" />
      <lab_value reference_day_delta="0" lab_value="0.386" />
      <lab_value reference_day_delta="1" lab_value="0.800" />
      <lab_value reference_day_delta="2" lab_value="0.786" />
      <lab_value reference_day_delta="3" lab_value="0.714" />
      <lab_value reference_day_delta="4" lab_value="0.614" />
      <lab_value reference_day_delta="5" lab_value="0.686" />
      <lab_value reference_day_delta="6" lab_value="0.786" />
      <lab_value reference_day_delta="7" lab_value="0.614" />
      <lab_value reference_day_delta="8" lab_value="0.686" />
      <lab_value reference_day_delta="9" lab_value="0.729" />
      <lab_value reference_day_delta="10" lab_value="0.571" />
      <lab_value reference_day_delta="11" lab_value="0.657" />
      <lab_value reference_day_delta="12" lab_value="0.643" />
      <lab_value reference_day_delta="13" lab_value="0.643" />
    </lab_values>
    <assessments>
      <assessment value="temporal correlation" count="1" />
      <assessment value="no change" count="10" />
      <assessment value="no assessment" count="0" />
      <majority value="no change" concordance="0.91" />
    </assessments>
  </curve>
  <curve number="080">
    <medication>
      <medication_value reference_day_delta="0" />
      <medication_value reference_day_delta="1" />
      <medication_value reference_day_delta="2" />
      <medication_value reference_day_delta="3" />
      <medication_value reference_day_delta="4" />
      <medication_value reference_day_delta="5" />
      <medication_value reference_day_delta="6" />
    </medication>
    <lab_values>
      <lab_value reference_day_delta="-7" lab_value="1.482" />
      <lab_value reference_day_delta="-4" lab_value="1.551" />
      <lab_value reference_day_delta="-3" lab_value="1.543" />
      <lab_value reference_day_delta="-2" lab_value="1.580" />
      <lab_value reference_day_delta="-1" lab_value="1.527" />
      <lab_value reference_day_delta="0" lab_value="1.339" />
      <lab_value reference_day_delta="2" lab_value="0.959" />
      <lab_value reference_day_delta="3" lab_value="1.261" />
      <lab_value reference_day_delta="4" lab_value="1.339" />
      <lab_value reference_day_delta="5" lab_value="1.310" />
      <lab_value reference_day_delta="6" lab_value="1.453" />
      <lab_value reference_day_delta="7" lab_value="2.069" />
      <lab_value reference_day_delta="8" lab_value="3.494" />
      <lab_value reference_day_delta="9" lab_value="2.967" />
      <lab_value reference_day_delta="10" lab_value="2.976" />
      <lab_value reference_day_delta="11" lab_value="3.241" />
      <lab_value reference_day_delta="12" lab_value="3.384" />
    </lab_values>
    <assessments>
      <assessment value="temporal correlation" count="8" />
      <assessment value="no change" count="1" />
      <assessment value="no assessment" count="2" />
      <majority value="temporal correlation" concordance="0.73" />
    </assessments>
  </curve>
  <curve number="081">
    <medication>
      <medication_value reference_day_delta="0" />
      <medication_value reference_day_delta="1" />
      <medication_value reference_day_delta="2" />
      <medication_value reference_day_delta="3" />
      <medication_value reference_day_delta="4" />
      <medication_value reference_day_delta="5" />
      <medication_value reference_day_delta="6" />
      <medication_value reference_day_delta="7" />
    </medication>
    <lab_values>
      <lab_value reference_day_delta="-6" lab_value="0.413" />
      <lab_value reference_day_delta="-4" lab_value="0.478" />
      <lab_value reference_day_delta="-3" lab_value="0.457" />
      <lab_value reference_day_delta="-2" lab_value="0.435" />
      <lab_value reference_day_delta="-1" lab_value="0.348" />
      <lab_value reference_day_delta="0" lab_value="0.283" />
      <lab_value reference_day_delta="1" lab_value="0.065" />
      <lab_value reference_day_delta="3" lab_value="0.152" />
      <lab_value reference_day_delta="4" lab_value="0.109" />
      <lab_value reference_day_delta="5" lab_value="0.065" />
      <lab_value reference_day_delta="6" lab_value="-0.065" />
      <lab_value reference_day_delta="7" lab_value="-0.130" />
      <lab_value reference_day_delta="8" lab_value="-0.130" />
      <lab_value reference_day_delta="9" lab_value="-0.087" />
      <lab_value reference_day_delta="10" lab_value="-0.022" />
      <lab_value reference_day_delta="11" lab_value="0.043" />
      <lab_value reference_day_delta="12" lab_value="-0.196" />
      <lab_value reference_day_delta="13" lab_value="-0.261" />
      <lab_value reference_day_delta="14" lab_value="-0.261" />
    </lab_values>
    <assessments>
      <assessment value="temporal correlation" count="7" />
      <assessment value="no change" count="3" />
      <assessment value="no assessment" count="1" />
      <majority value="temporal correlation" concordance="0.64" />
    </assessments>
  </curve>
  <curve number="082">
    <medication>
      <medication_value reference_day_delta="0" />
      <medication_value reference_day_delta="1" />
      <medication_value reference_day_delta="2" />
      <medication_value reference_day_delta="3" />
      <medication_value reference_day_delta="4" />
      <medication_value reference_day_delta="5" />
      <medication_value reference_day_delta="6" />
      <medication_value reference_day_delta="7" />
      <medication_value reference_day_delta="8" />
      <medication_value reference_day_delta="9" />
      <medication_value reference_day_delta="10" />
      <medication_value reference_day_delta="11" />
      <medication_value reference_day_delta="12" />
      <medication_value reference_day_delta="13" />
      <medication_value reference_day_delta="14" />
      <medication_value reference_day_delta="15" />
    </medication>
    <lab_values>
      <lab_value reference_day_delta="-7" lab_value="1.654" />
      <lab_value reference_day_delta="-5" lab_value="2.327" />
      <lab_value reference_day_delta="-4" lab_value="1.865" />
      <lab_value reference_day_delta="-3" lab_value="1.692" />
      <lab_value reference_day_delta="-2" lab_value="1.692" />
      <lab_value reference_day_delta="-1" lab_value="1.615" />
      <lab_value reference_day_delta="0" lab_value="1.942" />
      <lab_value reference_day_delta="1" lab_value="2.288" />
      <lab_value reference_day_delta="2" lab_value="1.981" />
      <lab_value reference_day_delta="3" lab_value="2.308" />
      <lab_value reference_day_delta="4" lab_value="1.500" />
      <lab_value reference_day_delta="5" lab_value="1.481" />
      <lab_value reference_day_delta="6" lab_value="1.923" />
      <lab_value reference_day_delta="7" lab_value="1.923" />
      <lab_value reference_day_delta="8" lab_value="1.692" />
      <lab_value reference_day_delta="9" lab_value="1.423" />
      <lab_value reference_day_delta="10" lab_value="1.596" />
      <lab_value reference_day_delta="11" lab_value="1.500" />
      <lab_value reference_day_delta="12" lab_value="2.000" />
      <lab_value reference_day_delta="13" lab_value="2.500" />
      <lab_value reference_day_delta="14" lab_value="2.231" />
      <lab_value reference_day_delta="15" lab_value="2.635" />
      <lab_value reference_day_delta="16" lab_value="1.942" />
      <lab_value reference_day_delta="17" lab_value="2.365" />
      <lab_value reference_day_delta="18" lab_value="2.462" />
      <lab_value reference_day_delta="19" lab_value="3.365" />
      <lab_value reference_day_delta="20" lab_value="2.558" />
      <lab_value reference_day_delta="21" lab_value="1.673" />
      <lab_value reference_day_delta="22" lab_value="1.846" />
    </lab_values>
    <assessments>
      <assessment value="temporal correlation" count="0" />
      <assessment value="no change" count="11" />
      <assessment value="no assessment" count="0" />
      <majority value="no change" concordance="1.00" />
    </assessments>
  </curve>
  <curve number="083">
    <medication>
      <medication_value reference_day_delta="0" />
      <medication_value reference_day_delta="1" />
      <medication_value reference_day_delta="2" />
      <medication_value reference_day_delta="3" />
      <medication_value reference_day_delta="4" />
      <medication_value reference_day_delta="5" />
      <medication_value reference_day_delta="6" />
      <medication_value reference_day_delta="7" />
      <medication_value reference_day_delta="8" />
      <medication_value reference_day_delta="9" />
      <medication_value reference_day_delta="10" />
      <medication_value reference_day_delta="11" />
      <medication_value reference_day_delta="12" />
      <medication_value reference_day_delta="13" />
      <medication_value reference_day_delta="14" />
      <medication_value reference_day_delta="15" />
      <medication_value reference_day_delta="16" />
      <medication_value reference_day_delta="17" />
      <medication_value reference_day_delta="18" />
      <medication_value reference_day_delta="19" />
      <medication_value reference_day_delta="20" />
    </medication>
    <lab_values>
      <lab_value reference_day_delta="-7" lab_value="1.058" />
      <lab_value reference_day_delta="-6" lab_value="1.942" />
      <lab_value reference_day_delta="-5" lab_value="1.038" />
      <lab_value reference_day_delta="-4" lab_value="1.481" />
      <lab_value reference_day_delta="-3" lab_value="1.577" />
      <lab_value reference_day_delta="-2" lab_value="0.808" />
      <lab_value reference_day_delta="-1" lab_value="0.538" />
      <lab_value reference_day_delta="0" lab_value="0.885" />
      <lab_value reference_day_delta="1" lab_value="0.558" />
      <lab_value reference_day_delta="2" lab_value="0.462" />
      <lab_value reference_day_delta="3" lab_value="0.577" />
      <lab_value reference_day_delta="4" lab_value="0.500" />
      <lab_value reference_day_delta="5" lab_value="0.596" />
      <lab_value reference_day_delta="6" lab_value="0.462" />
      <lab_value reference_day_delta="7" lab_value="0.404" />
      <lab_value reference_day_delta="8" lab_value="0.442" />
      <lab_value reference_day_delta="9" lab_value="0.404" />
      <lab_value reference_day_delta="10" lab_value="0.442" />
      <lab_value reference_day_delta="11" lab_value="0.404" />
      <lab_value reference_day_delta="12" lab_value="0.404" />
      <lab_value reference_day_delta="13" lab_value="0.442" />
      <lab_value reference_day_delta="14" lab_value="0.462" />
      <lab_value reference_day_delta="15" lab_value="0.635" />
      <lab_value reference_day_delta="16" lab_value="0.423" />
      <lab_value reference_day_delta="17" lab_value="0.519" />
      <lab_value reference_day_delta="18" lab_value="1.250" />
      <lab_value reference_day_delta="20" lab_value="1.442" />
      <lab_value reference_day_delta="21" lab_value="2.000" />
      <lab_value reference_day_delta="22" lab_value="2.692" />
      <lab_value reference_day_delta="23" lab_value="2.308" />
      <lab_value reference_day_delta="24" lab_value="1.462" />
      <lab_value reference_day_delta="27" lab_value="1.173" />
    </lab_values>
    <assessments>
      <assessment value="temporal correlation" count="10" />
      <assessment value="no change" count="0" />
      <assessment value="no assessment" count="1" />
      <majority value="temporal correlation" concordance="0.91" />
    </assessments>
  </curve>
  <curve number="084">
    <medication>
      <medication_value reference_day_delta="0" />
      <medication_value reference_day_delta="1" />
      <medication_value reference_day_delta="2" />
      <medication_value reference_day_delta="3" />
      <medication_value reference_day_delta="4" />
      <medication_value reference_day_delta="5" />
      <medication_value reference_day_delta="6" />
      <medication_value reference_day_delta="7" />
      <medication_value reference_day_delta="8" />
      <medication_value reference_day_delta="9" />
      <medication_value reference_day_delta="10" />
      <medication_value reference_day_delta="12" />
      <medication_value reference_day_delta="13" />
      <medication_value reference_day_delta="14" />
    </medication>
    <lab_values>
      <lab_value reference_day_delta="-7" lab_value="1.385" />
      <lab_value reference_day_delta="-6" lab_value="1.077" />
      <lab_value reference_day_delta="-5" lab_value="0.788" />
      <lab_value reference_day_delta="-4" lab_value="1.231" />
      <lab_value reference_day_delta="-3" lab_value="0.615" />
      <lab_value reference_day_delta="-2" lab_value="0.596" />
      <lab_value reference_day_delta="-1" lab_value="0.538" />
      <lab_value reference_day_delta="0" lab_value="0.538" />
      <lab_value reference_day_delta="1" lab_value="0.731" />
      <lab_value reference_day_delta="2" lab_value="0.769" />
      <lab_value reference_day_delta="3" lab_value="0.712" />
      <lab_value reference_day_delta="4" lab_value="0.654" />
      <lab_value reference_day_delta="5" lab_value="0.692" />
      <lab_value reference_day_delta="6" lab_value="0.519" />
      <lab_value reference_day_delta="7" lab_value="0.365" />
      <lab_value reference_day_delta="8" lab_value="0.308" />
      <lab_value reference_day_delta="9" lab_value="0.327" />
      <lab_value reference_day_delta="10" lab_value="0.481" />
      <lab_value reference_day_delta="11" lab_value="0.500" />
      <lab_value reference_day_delta="12" lab_value="0.442" />
      <lab_value reference_day_delta="13" lab_value="0.385" />
      <lab_value reference_day_delta="14" lab_value="0.404" />
      <lab_value reference_day_delta="15" lab_value="0.423" />
      <lab_value reference_day_delta="16" lab_value="0.673" />
      <lab_value reference_day_delta="17" lab_value="0.904" />
      <lab_value reference_day_delta="19" lab_value="1.038" />
      <lab_value reference_day_delta="20" lab_value="0.885" />
      <lab_value reference_day_delta="21" lab_value="0.923" />
    </lab_values>
    <assessments>
      <assessment value="temporal correlation" count="2" />
      <assessment value="no change" count="3" />
      <assessment value="no assessment" count="6" />
      <majority value="no assessment" concordance="0.55" />
    </assessments>
  </curve>
  <curve number="085">
    <medication>
      <medication_value reference_day_delta="0" />
      <medication_value reference_day_delta="1" />
      <medication_value reference_day_delta="2" />
      <medication_value reference_day_delta="3" />
      <medication_value reference_day_delta="4" />
      <medication_value reference_day_delta="5" />
    </medication>
    <lab_values>
      <lab_value reference_day_delta="-7" lab_value="0.238" />
      <lab_value reference_day_delta="-6" lab_value="0.292" />
      <lab_value reference_day_delta="-5" lab_value="0.092" />
      <lab_value reference_day_delta="-4" lab_value="0.185" />
      <lab_value reference_day_delta="-3" lab_value="0.146" />
      <lab_value reference_day_delta="-2" lab_value="0.169" />
      <lab_value reference_day_delta="-1" lab_value="0.131" />
      <lab_value reference_day_delta="0" lab_value="0.200" />
      <lab_value reference_day_delta="1" lab_value="0.192" />
      <lab_value reference_day_delta="2" lab_value="0.215" />
      <lab_value reference_day_delta="3" lab_value="0.446" />
      <lab_value reference_day_delta="4" lab_value="0.546" />
      <lab_value reference_day_delta="5" lab_value="0.646" />
      <lab_value reference_day_delta="6" lab_value="0.700" />
      <lab_value reference_day_delta="7" lab_value="0.700" />
      <lab_value reference_day_delta="8" lab_value="0.885" />
      <lab_value reference_day_delta="9" lab_value="0.769" />
      <lab_value reference_day_delta="10" lab_value="0.762" />
      <lab_value reference_day_delta="11" lab_value="0.992" />
      <lab_value reference_day_delta="12" lab_value="0.892" />
    </lab_values>
    <assessments>
      <assessment value="temporal correlation" count="8" />
      <assessment value="no change" count="2" />
      <assessment value="no assessment" count="1" />
      <majority value="temporal correlation" concordance="0.73" />
    </assessments>
  </curve>
  <curve number="086">
    <medication>
      <medication_value reference_day_delta="0" />
      <medication_value reference_day_delta="1" />
      <medication_value reference_day_delta="2" />
      <medication_value reference_day_delta="3" />
      <medication_value reference_day_delta="4" />
      <medication_value reference_day_delta="5" />
      <medication_value reference_day_delta="6" />
      <medication_value reference_day_delta="7" />
      <medication_value reference_day_delta="8" />
    </medication>
    <lab_values>
      <lab_value reference_day_delta="-7" lab_value="0.943" />
      <lab_value reference_day_delta="-6" lab_value="1.057" />
      <lab_value reference_day_delta="-5" lab_value="0.800" />
      <lab_value reference_day_delta="-4" lab_value="0.571" />
      <lab_value reference_day_delta="-3" lab_value="0.657" />
      <lab_value reference_day_delta="-2" lab_value="0.600" />
      <lab_value reference_day_delta="-1" lab_value="0.514" />
      <lab_value reference_day_delta="0" lab_value="0.500" />
      <lab_value reference_day_delta="1" lab_value="0.443" />
      <lab_value reference_day_delta="2" lab_value="0.286" />
      <lab_value reference_day_delta="3" lab_value="0.343" />
      <lab_value reference_day_delta="4" lab_value="0.357" />
      <lab_value reference_day_delta="5" lab_value="0.314" />
      <lab_value reference_day_delta="6" lab_value="0.414" />
      <lab_value reference_day_delta="7" lab_value="0.300" />
      <lab_value reference_day_delta="8" lab_value="0.400" />
      <lab_value reference_day_delta="9" lab_value="0.471" />
      <lab_value reference_day_delta="10" lab_value="0.786" />
      <lab_value reference_day_delta="11" lab_value="0.986" />
      <lab_value reference_day_delta="12" lab_value="0.714" />
      <lab_value reference_day_delta="13" lab_value="0.643" />
      <lab_value reference_day_delta="14" lab_value="0.514" />
      <lab_value reference_day_delta="15" lab_value="0.571" />
    </lab_values>
    <assessments>
      <assessment value="temporal correlation" count="3" />
      <assessment value="no change" count="2" />
      <assessment value="no assessment" count="6" />
      <majority value="no assessment" concordance="0.55" />
    </assessments>
  </curve>
  <curve number="087">
    <medication>
      <medication_value reference_day_delta="0" />
      <medication_value reference_day_delta="1" />
      <medication_value reference_day_delta="2" />
      <medication_value reference_day_delta="3" />
      <medication_value reference_day_delta="4" />
      <medication_value reference_day_delta="5" />
      <medication_value reference_day_delta="6" />
      <medication_value reference_day_delta="7" />
      <medication_value reference_day_delta="8" />
    </medication>
    <lab_values>
      <lab_value reference_day_delta="-7" lab_value="6.067" />
      <lab_value reference_day_delta="-6" lab_value="5.533" />
      <lab_value reference_day_delta="-5" lab_value="5.317" />
      <lab_value reference_day_delta="-4" lab_value="4.650" />
      <lab_value reference_day_delta="-3" lab_value="5.150" />
      <lab_value reference_day_delta="-2" lab_value="5.700" />
      <lab_value reference_day_delta="-1" lab_value="4.933" />
      <lab_value reference_day_delta="0" lab_value="5.050" />
      <lab_value reference_day_delta="1" lab_value="5.333" />
      <lab_value reference_day_delta="2" lab_value="4.900" />
      <lab_value reference_day_delta="3" lab_value="4.783" />
      <lab_value reference_day_delta="4" lab_value="4.783" />
      <lab_value reference_day_delta="5" lab_value="4.650" />
      <lab_value reference_day_delta="6" lab_value="5.200" />
      <lab_value reference_day_delta="7" lab_value="5.350" />
      <lab_value reference_day_delta="8" lab_value="5.150" />
      <lab_value reference_day_delta="9" lab_value="4.533" />
      <lab_value reference_day_delta="10" lab_value="4.017" />
      <lab_value reference_day_delta="11" lab_value="3.700" />
      <lab_value reference_day_delta="12" lab_value="3.367" />
      <lab_value reference_day_delta="13" lab_value="3.267" />
      <lab_value reference_day_delta="14" lab_value="2.683" />
      <lab_value reference_day_delta="15" lab_value="2.833" />
    </lab_values>
    <assessments>
      <assessment value="temporal correlation" count="1" />
      <assessment value="no change" count="4" />
      <assessment value="no assessment" count="6" />
      <majority value="no assessment" concordance="0.55" />
    </assessments>
  </curve>
  <curve number="088">
    <medication>
      <medication_value reference_day_delta="0" />
      <medication_value reference_day_delta="2" />
      <medication_value reference_day_delta="3" />
      <medication_value reference_day_delta="4" />
      <medication_value reference_day_delta="5" />
      <medication_value reference_day_delta="6" />
      <medication_value reference_day_delta="7" />
      <medication_value reference_day_delta="8" />
      <medication_value reference_day_delta="9" />
      <medication_value reference_day_delta="10" />
      <medication_value reference_day_delta="11" />
    </medication>
    <lab_values>
      <lab_value reference_day_delta="-7" lab_value="0.085" />
      <lab_value reference_day_delta="-6" lab_value="0.015" />
      <lab_value reference_day_delta="-5" lab_value="-0.015" />
      <lab_value reference_day_delta="-4" lab_value="-0.015" />
      <lab_value reference_day_delta="-3" lab_value="0.008" />
      <lab_value reference_day_delta="-2" lab_value="-0.008" />
      <lab_value reference_day_delta="-1" lab_value="-0.015" />
      <lab_value reference_day_delta="0" lab_value="-0.038" />
      <lab_value reference_day_delta="1" lab_value="0.000" />
      <lab_value reference_day_delta="2" lab_value="0.046" />
      <lab_value reference_day_delta="3" lab_value="0.577" />
      <lab_value reference_day_delta="4" lab_value="1.038" />
      <lab_value reference_day_delta="5" lab_value="4.677" />
      <lab_value reference_day_delta="6" lab_value="3.408" />
      <lab_value reference_day_delta="7" lab_value="2.392" />
      <lab_value reference_day_delta="8" lab_value="1.531" />
      <lab_value reference_day_delta="9" lab_value="1.285" />
      <lab_value reference_day_delta="10" lab_value="1.046" />
      <lab_value reference_day_delta="11" lab_value="0.838" />
      <lab_value reference_day_delta="12" lab_value="0.692" />
      <lab_value reference_day_delta="13" lab_value="0.723" />
      <lab_value reference_day_delta="14" lab_value="0.785" />
      <lab_value reference_day_delta="15" lab_value="0.962" />
      <lab_value reference_day_delta="16" lab_value="1.262" />
      <lab_value reference_day_delta="17" lab_value="1.262" />
      <lab_value reference_day_delta="18" lab_value="1.185" />
    </lab_values>
    <assessments>
      <assessment value="temporal correlation" count="10" />
      <assessment value="no change" count="0" />
      <assessment value="no assessment" count="1" />
      <majority value="temporal correlation" concordance="0.91" />
    </assessments>
  </curve>
  <curve number="089">
    <medication>
      <medication_value reference_day_delta="0" />
      <medication_value reference_day_delta="1" />
      <medication_value reference_day_delta="2" />
      <medication_value reference_day_delta="3" />
      <medication_value reference_day_delta="4" />
      <medication_value reference_day_delta="5" />
      <medication_value reference_day_delta="7" />
      <medication_value reference_day_delta="8" />
      <medication_value reference_day_delta="9" />
    </medication>
    <lab_values>
      <lab_value reference_day_delta="-7" lab_value="0.510" />
      <lab_value reference_day_delta="-6" lab_value="0.498" />
      <lab_value reference_day_delta="-5" lab_value="0.571" />
      <lab_value reference_day_delta="-4" lab_value="0.653" />
      <lab_value reference_day_delta="-3" lab_value="0.620" />
      <lab_value reference_day_delta="-2" lab_value="1.094" />
      <lab_value reference_day_delta="-1" lab_value="0.967" />
      <lab_value reference_day_delta="0" lab_value="0.604" />
      <lab_value reference_day_delta="1" lab_value="0.604" />
      <lab_value reference_day_delta="2" lab_value="0.633" />
      <lab_value reference_day_delta="3" lab_value="0.645" />
      <lab_value reference_day_delta="4" lab_value="0.698" />
      <lab_value reference_day_delta="5" lab_value="0.608" />
      <lab_value reference_day_delta="6" lab_value="0.592" />
      <lab_value reference_day_delta="7" lab_value="0.637" />
      <lab_value reference_day_delta="8" lab_value="0.706" />
      <lab_value reference_day_delta="9" lab_value="1.045" />
      <lab_value reference_day_delta="10" lab_value="1.306" />
      <lab_value reference_day_delta="11" lab_value="1.327" />
      <lab_value reference_day_delta="12" lab_value="1.078" />
      <lab_value reference_day_delta="13" lab_value="0.865" />
      <lab_value reference_day_delta="14" lab_value="0.951" />
      <lab_value reference_day_delta="15" lab_value="0.906" />
      <lab_value reference_day_delta="16" lab_value="0.890" />
    </lab_values>
    <assessments>
      <assessment value="temporal correlation" count="10" />
      <assessment value="no change" count="0" />
      <assessment value="no assessment" count="1" />
      <majority value="temporal correlation" concordance="0.91" />
    </assessments>
  </curve>
  <curve number="090">
    <medication>
      <medication_value reference_day_delta="0" />
      <medication_value reference_day_delta="1" />
      <medication_value reference_day_delta="2" />
      <medication_value reference_day_delta="4" />
      <medication_value reference_day_delta="6" />
      <medication_value reference_day_delta="7" />
      <medication_value reference_day_delta="8" />
    </medication>
    <lab_values>
      <lab_value reference_day_delta="-7" lab_value="1.629" />
      <lab_value reference_day_delta="-6" lab_value="1.557" />
      <lab_value reference_day_delta="-5" lab_value="1.300" />
      <lab_value reference_day_delta="-4" lab_value="0.971" />
      <lab_value reference_day_delta="-3" lab_value="0.700" />
      <lab_value reference_day_delta="-2" lab_value="0.629" />
      <lab_value reference_day_delta="-1" lab_value="0.500" />
      <lab_value reference_day_delta="0" lab_value="0.586" />
      <lab_value reference_day_delta="1" lab_value="0.586" />
      <lab_value reference_day_delta="2" lab_value="0.429" />
      <lab_value reference_day_delta="3" lab_value="0.429" />
      <lab_value reference_day_delta="4" lab_value="0.557" />
      <lab_value reference_day_delta="5" lab_value="0.743" />
      <lab_value reference_day_delta="6" lab_value="0.971" />
      <lab_value reference_day_delta="7" lab_value="1.186" />
      <lab_value reference_day_delta="8" lab_value="1.343" />
      <lab_value reference_day_delta="9" lab_value="1.329" />
      <lab_value reference_day_delta="10" lab_value="1.586" />
      <lab_value reference_day_delta="11" lab_value="1.800" />
      <lab_value reference_day_delta="12" lab_value="2.100" />
      <lab_value reference_day_delta="13" lab_value="2.714" />
    </lab_values>
    <assessments>
      <assessment value="temporal correlation" count="10" />
      <assessment value="no change" count="0" />
      <assessment value="no assessment" count="1" />
      <majority value="temporal correlation" concordance="0.91" />
    </assessments>
  </curve>
  <curve number="091">
    <medication>
      <medication_value reference_day_delta="0" />
      <medication_value reference_day_delta="1" />
      <medication_value reference_day_delta="2" />
      <medication_value reference_day_delta="3" />
      <medication_value reference_day_delta="4" />
      <medication_value reference_day_delta="5" />
      <medication_value reference_day_delta="6" />
      <medication_value reference_day_delta="7" />
      <medication_value reference_day_delta="8" />
      <medication_value reference_day_delta="9" />
    </medication>
    <lab_values>
      <lab_value reference_day_delta="-7" lab_value="1.846" />
      <lab_value reference_day_delta="-6" lab_value="3.731" />
      <lab_value reference_day_delta="-5" lab_value="1.558" />
      <lab_value reference_day_delta="-4" lab_value="0.615" />
      <lab_value reference_day_delta="-3" lab_value="0.346" />
      <lab_value reference_day_delta="-2" lab_value="0.250" />
      <lab_value reference_day_delta="-1" lab_value="0.231" />
      <lab_value reference_day_delta="0" lab_value="0.192" />
      <lab_value reference_day_delta="1" lab_value="0.212" />
      <lab_value reference_day_delta="2" lab_value="0.231" />
      <lab_value reference_day_delta="3" lab_value="0.173" />
      <lab_value reference_day_delta="4" lab_value="0.173" />
      <lab_value reference_day_delta="5" lab_value="0.173" />
      <lab_value reference_day_delta="6" lab_value="0.192" />
      <lab_value reference_day_delta="7" lab_value="0.192" />
      <lab_value reference_day_delta="8" lab_value="0.423" />
      <lab_value reference_day_delta="9" lab_value="0.308" />
      <lab_value reference_day_delta="10" lab_value="0.308" />
      <lab_value reference_day_delta="11" lab_value="0.423" />
      <lab_value reference_day_delta="14" lab_value="0.423" />
      <lab_value reference_day_delta="15" lab_value="0.365" />
      <lab_value reference_day_delta="16" lab_value="0.269" />
    </lab_values>
    <assessments>
      <assessment value="temporal correlation" count="0" />
      <assessment value="no change" count="11" />
      <assessment value="no assessment" count="0" />
      <majority value="no change" concordance="1.00" />
    </assessments>
  </curve>
  <curve number="092">
    <medication>
      <medication_value reference_day_delta="0" />
      <medication_value reference_day_delta="1" />
      <medication_value reference_day_delta="2" />
      <medication_value reference_day_delta="3" />
      <medication_value reference_day_delta="4" />
      <medication_value reference_day_delta="5" />
    </medication>
    <lab_values>
      <lab_value reference_day_delta="-7" lab_value="0.500" />
      <lab_value reference_day_delta="-6" lab_value="0.500" />
      <lab_value reference_day_delta="-5" lab_value="0.429" />
      <lab_value reference_day_delta="-4" lab_value="0.443" />
      <lab_value reference_day_delta="-3" lab_value="0.229" />
      <lab_value reference_day_delta="-2" lab_value="0.343" />
      <lab_value reference_day_delta="-1" lab_value="0.271" />
      <lab_value reference_day_delta="0" lab_value="0.300" />
      <lab_value reference_day_delta="1" lab_value="0.257" />
      <lab_value reference_day_delta="2" lab_value="0.229" />
      <lab_value reference_day_delta="3" lab_value="0.214" />
      <lab_value reference_day_delta="4" lab_value="0.157" />
      <lab_value reference_day_delta="5" lab_value="0.129" />
      <lab_value reference_day_delta="6" lab_value="0.186" />
      <lab_value reference_day_delta="7" lab_value="0.271" />
      <lab_value reference_day_delta="8" lab_value="0.329" />
      <lab_value reference_day_delta="9" lab_value="0.343" />
      <lab_value reference_day_delta="10" lab_value="0.414" />
      <lab_value reference_day_delta="11" lab_value="0.457" />
    </lab_values>
    <assessments>
      <assessment value="temporal correlation" count="0" />
      <assessment value="no change" count="10" />
      <assessment value="no assessment" count="1" />
      <majority value="no change" concordance="0.91" />
    </assessments>
  </curve>
  <curve number="093">
    <medication>
      <medication_value reference_day_delta="0" />
      <medication_value reference_day_delta="1" />
      <medication_value reference_day_delta="2" />
      <medication_value reference_day_delta="3" />
      <medication_value reference_day_delta="4" />
      <medication_value reference_day_delta="5" />
      <medication_value reference_day_delta="6" />
      <medication_value reference_day_delta="7" />
    </medication>
    <lab_values>
      <lab_value reference_day_delta="-7" lab_value="0.043" />
      <lab_value reference_day_delta="-6" lab_value="0.071" />
      <lab_value reference_day_delta="-5" lab_value="0.000" />
      <lab_value reference_day_delta="-4" lab_value="-0.043" />
      <lab_value reference_day_delta="-3" lab_value="-0.014" />
      <lab_value reference_day_delta="-2" lab_value="0.029" />
      <lab_value reference_day_delta="-1" lab_value="-0.014" />
      <lab_value reference_day_delta="0" lab_value="-0.057" />
      <lab_value reference_day_delta="1" lab_value="-0.071" />
      <lab_value reference_day_delta="2" lab_value="0.000" />
      <lab_value reference_day_delta="3" lab_value="0.014" />
      <lab_value reference_day_delta="4" lab_value="-0.029" />
      <lab_value reference_day_delta="5" lab_value="0.086" />
      <lab_value reference_day_delta="6" lab_value="0.114" />
      <lab_value reference_day_delta="7" lab_value="0.086" />
      <lab_value reference_day_delta="8" lab_value="0.071" />
      <lab_value reference_day_delta="9" lab_value="0.143" />
      <lab_value reference_day_delta="10" lab_value="0.143" />
      <lab_value reference_day_delta="11" lab_value="0.200" />
      <lab_value reference_day_delta="12" lab_value="0.329" />
    </lab_values>
    <assessments>
      <assessment value="temporal correlation" count="1" />
      <assessment value="no change" count="8" />
      <assessment value="no assessment" count="2" />
      <majority value="no change" concordance="0.73" />
    </assessments>
  </curve>
  <curve number="094">
    <medication>
      <medication_value reference_day_delta="0" />
      <medication_value reference_day_delta="1" />
      <medication_value reference_day_delta="2" />
      <medication_value reference_day_delta="3" />
      <medication_value reference_day_delta="4" />
      <medication_value reference_day_delta="5" />
      <medication_value reference_day_delta="6" />
      <medication_value reference_day_delta="7" />
      <medication_value reference_day_delta="8" />
    </medication>
    <lab_values>
      <lab_value reference_day_delta="-7" lab_value="1.073" />
      <lab_value reference_day_delta="-6" lab_value="1.024" />
      <lab_value reference_day_delta="-5" lab_value="1.127" />
      <lab_value reference_day_delta="-4" lab_value="1.049" />
      <lab_value reference_day_delta="-3" lab_value="1.004" />
      <lab_value reference_day_delta="-2" lab_value="0.914" />
      <lab_value reference_day_delta="-1" lab_value="0.971" />
      <lab_value reference_day_delta="0" lab_value="1.224" />
      <lab_value reference_day_delta="1" lab_value="0.976" />
      <lab_value reference_day_delta="2" lab_value="0.829" />
      <lab_value reference_day_delta="3" lab_value="0.829" />
      <lab_value reference_day_delta="4" lab_value="0.792" />
      <lab_value reference_day_delta="5" lab_value="0.686" />
      <lab_value reference_day_delta="6" lab_value="0.731" />
      <lab_value reference_day_delta="7" lab_value="0.767" />
      <lab_value reference_day_delta="10" lab_value="2.400" />
      <lab_value reference_day_delta="12" lab_value="2.539" />
      <lab_value reference_day_delta="13" lab_value="2.294" />
      <lab_value reference_day_delta="14" lab_value="2.816" />
      <lab_value reference_day_delta="15" lab_value="2.576" />
    </lab_values>
    <assessments>
      <assessment value="temporal correlation" count="4" />
      <assessment value="no change" count="5" />
      <assessment value="no assessment" count="2" />
      <majority value="no change" concordance="0.45" />
    </assessments>
  </curve>
  <curve number="095">
    <medication>
      <medication_value reference_day_delta="0" />
      <medication_value reference_day_delta="1" />
      <medication_value reference_day_delta="2" />
      <medication_value reference_day_delta="3" />
      <medication_value reference_day_delta="4" />
      <medication_value reference_day_delta="5" />
    </medication>
    <lab_values>
      <lab_value reference_day_delta="-7" lab_value="11.833" />
      <lab_value reference_day_delta="-6" lab_value="11.583" />
      <lab_value reference_day_delta="-5" lab_value="10.517" />
      <lab_value reference_day_delta="-4" lab_value="9.533" />
      <lab_value reference_day_delta="-3" lab_value="11.583" />
      <lab_value reference_day_delta="-2" lab_value="12.917" />
      <lab_value reference_day_delta="-1" lab_value="12.317" />
      <lab_value reference_day_delta="0" lab_value="11.800" />
      <lab_value reference_day_delta="1" lab_value="10.200" />
      <lab_value reference_day_delta="2" lab_value="9.433" />
      <lab_value reference_day_delta="3" lab_value="8.717" />
      <lab_value reference_day_delta="4" lab_value="7.033" />
      <lab_value reference_day_delta="5" lab_value="5.917" />
      <lab_value reference_day_delta="6" lab_value="6.033" />
      <lab_value reference_day_delta="7" lab_value="5.500" />
      <lab_value reference_day_delta="8" lab_value="5.667" />
      <lab_value reference_day_delta="9" lab_value="6.767" />
      <lab_value reference_day_delta="10" lab_value="6.583" />
      <lab_value reference_day_delta="11" lab_value="6.717" />
      <lab_value reference_day_delta="12" lab_value="7.733" />
    </lab_values>
    <assessments>
      <assessment value="temporal correlation" count="3" />
      <assessment value="no change" count="1" />
      <assessment value="no assessment" count="7" />
      <majority value="no assessment" concordance="0.64" />
    </assessments>
  </curve>
  <curve number="096">
    <medication>
      <medication_value reference_day_delta="0" />
      <medication_value reference_day_delta="1" />
      <medication_value reference_day_delta="2" />
      <medication_value reference_day_delta="3" />
      <medication_value reference_day_delta="4" />
      <medication_value reference_day_delta="5" />
      <medication_value reference_day_delta="6" />
      <medication_value reference_day_delta="7" />
      <medication_value reference_day_delta="8" />
      <medication_value reference_day_delta="9" />
      <medication_value reference_day_delta="10" />
    </medication>
    <lab_values>
      <lab_value reference_day_delta="-7" lab_value="-0.109" />
      <lab_value reference_day_delta="-6" lab_value="0.043" />
      <lab_value reference_day_delta="-5" lab_value="0.022" />
      <lab_value reference_day_delta="-4" lab_value="0.043" />
      <lab_value reference_day_delta="-3" lab_value="-0.022" />
      <lab_value reference_day_delta="-2" lab_value="-0.109" />
      <lab_value reference_day_delta="-1" lab_value="-0.152" />
      <lab_value reference_day_delta="0" lab_value="-0.043" />
      <lab_value reference_day_delta="1" lab_value="-0.152" />
      <lab_value reference_day_delta="2" lab_value="-0.196" />
      <lab_value reference_day_delta="3" lab_value="-0.196" />
      <lab_value reference_day_delta="4" lab_value="-0.196" />
      <lab_value reference_day_delta="5" lab_value="-0.239" />
      <lab_value reference_day_delta="6" lab_value="-0.261" />
      <lab_value reference_day_delta="7" lab_value="-0.283" />
      <lab_value reference_day_delta="8" lab_value="-0.217" />
      <lab_value reference_day_delta="9" lab_value="-0.152" />
      <lab_value reference_day_delta="10" lab_value="0.109" />
      <lab_value reference_day_delta="11" lab_value="0.087" />
      <lab_value reference_day_delta="12" lab_value="0.087" />
      <lab_value reference_day_delta="13" lab_value="0.087" />
      <lab_value reference_day_delta="14" lab_value="0.043" />
      <lab_value reference_day_delta="15" lab_value="-0.022" />
      <lab_value reference_day_delta="16" lab_value="-0.043" />
      <lab_value reference_day_delta="17" lab_value="-0.043" />
    </lab_values>
    <assessments>
      <assessment value="temporal correlation" count="1" />
      <assessment value="no change" count="9" />
      <assessment value="no assessment" count="1" />
      <majority value="no change" concordance="0.82" />
    </assessments>
  </curve>
  <curve number="097">
    <medication>
      <medication_value reference_day_delta="0" />
      <medication_value reference_day_delta="1" />
      <medication_value reference_day_delta="2" />
      <medication_value reference_day_delta="3" />
      <medication_value reference_day_delta="4" />
      <medication_value reference_day_delta="5" />
      <medication_value reference_day_delta="6" />
      <medication_value reference_day_delta="7" />
      <medication_value reference_day_delta="8" />
    </medication>
    <lab_values>
      <lab_value reference_day_delta="-7" lab_value="1.073" />
      <lab_value reference_day_delta="-6" lab_value="1.094" />
      <lab_value reference_day_delta="-5" lab_value="0.833" />
      <lab_value reference_day_delta="-4" lab_value="0.751" />
      <lab_value reference_day_delta="-3" lab_value="0.833" />
      <lab_value reference_day_delta="-2" lab_value="0.808" />
      <lab_value reference_day_delta="-1" lab_value="0.763" />
      <lab_value reference_day_delta="0" lab_value="0.727" />
      <lab_value reference_day_delta="1" lab_value="0.718" />
      <lab_value reference_day_delta="2" lab_value="0.678" />
      <lab_value reference_day_delta="3" lab_value="0.629" />
      <lab_value reference_day_delta="4" lab_value="0.612" />
      <lab_value reference_day_delta="5" lab_value="0.620" />
      <lab_value reference_day_delta="6" lab_value="0.751" />
      <lab_value reference_day_delta="7" lab_value="0.788" />
      <lab_value reference_day_delta="8" lab_value="0.951" />
      <lab_value reference_day_delta="9" lab_value="1.555" />
      <lab_value reference_day_delta="10" lab_value="1.853" />
      <lab_value reference_day_delta="11" lab_value="1.927" />
      <lab_value reference_day_delta="12" lab_value="2.208" />
      <lab_value reference_day_delta="13" lab_value="1.706" />
      <lab_value reference_day_delta="15" lab_value="1.457" />
    </lab_values>
    <assessments>
      <assessment value="temporal correlation" count="10" />
      <assessment value="no change" count="0" />
      <assessment value="no assessment" count="1" />
      <majority value="temporal correlation" concordance="0.91" />
    </assessments>
  </curve>
  <curve number="098">
    <medication>
      <medication_value reference_day_delta="0" />
      <medication_value reference_day_delta="1" />
      <medication_value reference_day_delta="2" />
      <medication_value reference_day_delta="3" />
      <medication_value reference_day_delta="4" />
      <medication_value reference_day_delta="5" />
      <medication_value reference_day_delta="6" />
      <medication_value reference_day_delta="7" />
      <medication_value reference_day_delta="8" />
      <medication_value reference_day_delta="9" />
      <medication_value reference_day_delta="10" />
      <medication_value reference_day_delta="11" />
    </medication>
    <lab_values>
      <lab_value reference_day_delta="-7" lab_value="0.761" />
      <lab_value reference_day_delta="-5" lab_value="0.543" />
      <lab_value reference_day_delta="-4" lab_value="0.565" />
      <lab_value reference_day_delta="-3" lab_value="0.543" />
      <lab_value reference_day_delta="-2" lab_value="0.457" />
      <lab_value reference_day_delta="-1" lab_value="0.609" />
      <lab_value reference_day_delta="0" lab_value="0.609" />
      <lab_value reference_day_delta="1" lab_value="0.500" />
      <lab_value reference_day_delta="2" lab_value="0.478" />
      <lab_value reference_day_delta="3" lab_value="0.543" />
      <lab_value reference_day_delta="4" lab_value="0.413" />
      <lab_value reference_day_delta="5" lab_value="0.565" />
      <lab_value reference_day_delta="6" lab_value="0.717" />
      <lab_value reference_day_delta="7" lab_value="0.761" />
      <lab_value reference_day_delta="8" lab_value="0.891" />
      <lab_value reference_day_delta="9" lab_value="1.087" />
      <lab_value reference_day_delta="10" lab_value="1.239" />
      <lab_value reference_day_delta="11" lab_value="1.370" />
      <lab_value reference_day_delta="12" lab_value="1.391" />
      <lab_value reference_day_delta="13" lab_value="1.587" />
      <lab_value reference_day_delta="14" lab_value="1.717" />
      <lab_value reference_day_delta="15" lab_value="1.848" />
      <lab_value reference_day_delta="16" lab_value="1.565" />
      <lab_value reference_day_delta="17" lab_value="1.348" />
      <lab_value reference_day_delta="18" lab_value="1.261" />
    </lab_values>
    <assessments>
      <assessment value="temporal correlation" count="11" />
      <assessment value="no change" count="0" />
      <assessment value="no assessment" count="0" />
      <majority value="temporal correlation" concordance="1.00" />
    </assessments>
  </curve>
  <curve number="099">
    <medication>
      <medication_value reference_day_delta="0" />
      <medication_value reference_day_delta="1" />
      <medication_value reference_day_delta="2" />
      <medication_value reference_day_delta="3" />
      <medication_value reference_day_delta="4" />
      <medication_value reference_day_delta="5" />
    </medication>
    <lab_values>
      <lab_value reference_day_delta="-7" lab_value="0.414" />
      <lab_value reference_day_delta="-6" lab_value="0.057" />
      <lab_value reference_day_delta="-5" lab_value="-0.029" />
      <lab_value reference_day_delta="-4" lab_value="0.129" />
      <lab_value reference_day_delta="-3" lab_value="-0.043" />
      <lab_value reference_day_delta="-2" lab_value="-0.071" />
      <lab_value reference_day_delta="-1" lab_value="-0.129" />
      <lab_value reference_day_delta="0" lab_value="-0.157" />
      <lab_value reference_day_delta="1" lab_value="-0.171" />
      <lab_value reference_day_delta="2" lab_value="-0.157" />
      <lab_value reference_day_delta="3" lab_value="-0.157" />
      <lab_value reference_day_delta="4" lab_value="-0.129" />
      <lab_value reference_day_delta="5" lab_value="-0.143" />
      <lab_value reference_day_delta="6" lab_value="-0.086" />
      <lab_value reference_day_delta="7" lab_value="-0.057" />
      <lab_value reference_day_delta="8" lab_value="0.029" />
      <lab_value reference_day_delta="9" lab_value="-0.043" />
      <lab_value reference_day_delta="10" lab_value="0.014" />
      <lab_value reference_day_delta="11" lab_value="-0.071" />
      <lab_value reference_day_delta="12" lab_value="0.000" />
    </lab_values>
    <assessments>
      <assessment value="temporal correlation" count="2" />
      <assessment value="no change" count="9" />
      <assessment value="no assessment" count="0" />
      <majority value="no change" concordance="0.82" />
    </assessments>
  </curve>
  <curve number="100">
    <medication>
      <medication_value reference_day_delta="0" />
      <medication_value reference_day_delta="1" />
      <medication_value reference_day_delta="2" />
      <medication_value reference_day_delta="3" />
      <medication_value reference_day_delta="4" />
      <medication_value reference_day_delta="5" />
    </medication>
    <lab_values>
      <lab_value reference_day_delta="-7" lab_value="1.445" />
      <lab_value reference_day_delta="-6" lab_value="1.510" />
      <lab_value reference_day_delta="-5" lab_value="1.302" />
      <lab_value reference_day_delta="-2" lab_value="1.049" />
      <lab_value reference_day_delta="-1" lab_value="0.971" />
      <lab_value reference_day_delta="0" lab_value="0.971" />
      <lab_value reference_day_delta="1" lab_value="1.004" />
      <lab_value reference_day_delta="2" lab_value="0.984" />
      <lab_value reference_day_delta="3" lab_value="1.086" />
      <lab_value reference_day_delta="4" lab_value="1.127" />
      <lab_value reference_day_delta="5" lab_value="1.461" />
      <lab_value reference_day_delta="6" lab_value="1.816" />
      <lab_value reference_day_delta="7" lab_value="2.016" />
      <lab_value reference_day_delta="8" lab_value="2.078" />
      <lab_value reference_day_delta="11" lab_value="1.539" />
      <lab_value reference_day_delta="12" lab_value="1.282" />
    </lab_values>
    <assessments>
      <assessment value="temporal correlation" count="10" />
      <assessment value="no change" count="1" />
      <assessment value="no assessment" count="0" />
      <majority value="temporal correlation" concordance="0.91" />
    </assessments>
  </curve>
  <curve number="101">
    <medication>
      <medication_value reference_day_delta="0" />
      <medication_value reference_day_delta="1" />
      <medication_value reference_day_delta="2" />
      <medication_value reference_day_delta="3" />
      <medication_value reference_day_delta="4" />
      <medication_value reference_day_delta="5" />
      <medication_value reference_day_delta="6" />
      <medication_value reference_day_delta="7" />
      <medication_value reference_day_delta="8" />
    </medication>
    <lab_values>
      <lab_value reference_day_delta="-7" lab_value="0.533" />
      <lab_value reference_day_delta="-6" lab_value="0.567" />
      <lab_value reference_day_delta="-5" lab_value="0.500" />
      <lab_value reference_day_delta="-4" lab_value="0.550" />
      <lab_value reference_day_delta="-3" lab_value="0.500" />
      <lab_value reference_day_delta="-2" lab_value="0.517" />
      <lab_value reference_day_delta="-1" lab_value="0.467" />
      <lab_value reference_day_delta="0" lab_value="0.517" />
      <lab_value reference_day_delta="1" lab_value="0.467" />
      <lab_value reference_day_delta="2" lab_value="0.433" />
      <lab_value reference_day_delta="3" lab_value="0.417" />
      <lab_value reference_day_delta="4" lab_value="0.400" />
      <lab_value reference_day_delta="5" lab_value="0.367" />
      <lab_value reference_day_delta="6" lab_value="0.300" />
      <lab_value reference_day_delta="7" lab_value="0.317" />
      <lab_value reference_day_delta="8" lab_value="0.367" />
      <lab_value reference_day_delta="9" lab_value="0.533" />
      <lab_value reference_day_delta="10" lab_value="0.550" />
      <lab_value reference_day_delta="11" lab_value="0.633" />
      <lab_value reference_day_delta="12" lab_value="0.700" />
      <lab_value reference_day_delta="13" lab_value="0.750" />
    </lab_values>
    <assessments>
      <assessment value="temporal correlation" count="3" />
      <assessment value="no change" count="8" />
      <assessment value="no assessment" count="0" />
      <majority value="no change" concordance="0.73" />
    </assessments>
  </curve>
  <curve number="102">
    <medication>
      <medication_value reference_day_delta="0" />
      <medication_value reference_day_delta="1" />
      <medication_value reference_day_delta="2" />
      <medication_value reference_day_delta="3" />
      <medication_value reference_day_delta="4" />
      <medication_value reference_day_delta="5" />
      <medication_value reference_day_delta="6" />
      <medication_value reference_day_delta="7" />
      <medication_value reference_day_delta="8" />
      <medication_value reference_day_delta="9" />
      <medication_value reference_day_delta="10" />
      <medication_value reference_day_delta="11" />
      <medication_value reference_day_delta="12" />
      <medication_value reference_day_delta="13" />
    </medication>
    <lab_values>
      <lab_value reference_day_delta="-7" lab_value="0.731" />
      <lab_value reference_day_delta="-6" lab_value="1.057" />
      <lab_value reference_day_delta="-5" lab_value="1.367" />
      <lab_value reference_day_delta="-4" lab_value="0.939" />
      <lab_value reference_day_delta="-3" lab_value="1.024" />
      <lab_value reference_day_delta="-2" lab_value="1.069" />
      <lab_value reference_day_delta="-1" lab_value="1.380" />
      <lab_value reference_day_delta="0" lab_value="1.486" />
      <lab_value reference_day_delta="1" lab_value="1.339" />
      <lab_value reference_day_delta="2" lab_value="1.420" />
      <lab_value reference_day_delta="3" lab_value="1.249" />
      <lab_value reference_day_delta="4" lab_value="1.155" />
      <lab_value reference_day_delta="5" lab_value="1.167" />
      <lab_value reference_day_delta="6" lab_value="1.163" />
      <lab_value reference_day_delta="7" lab_value="1.376" />
      <lab_value reference_day_delta="8" lab_value="1.294" />
      <lab_value reference_day_delta="9" lab_value="1.453" />
      <lab_value reference_day_delta="10" lab_value="1.543" />
      <lab_value reference_day_delta="11" lab_value="1.829" />
      <lab_value reference_day_delta="12" lab_value="1.771" />
      <lab_value reference_day_delta="13" lab_value="1.718" />
      <lab_value reference_day_delta="15" lab_value="3.563" />
      <lab_value reference_day_delta="16" lab_value="3.278" />
      <lab_value reference_day_delta="17" lab_value="3.216" />
      <lab_value reference_day_delta="18" lab_value="3.306" />
      <lab_value reference_day_delta="19" lab_value="2.624" />
      <lab_value reference_day_delta="20" lab_value="2.759" />
    </lab_values>
    <assessments>
      <assessment value="temporal correlation" count="3" />
      <assessment value="no change" count="5" />
      <assessment value="no assessment" count="3" />
      <majority value="no change" concordance="0.45" />
    </assessments>
  </curve>
  <curve number="103">
    <medication>
      <medication_value reference_day_delta="0" />
      <medication_value reference_day_delta="1" />
      <medication_value reference_day_delta="2" />
      <medication_value reference_day_delta="3" />
      <medication_value reference_day_delta="4" />
      <medication_value reference_day_delta="5" />
      <medication_value reference_day_delta="6" />
    </medication>
    <lab_values>
      <lab_value reference_day_delta="-7" lab_value="0.700" />
      <lab_value reference_day_delta="-6" lab_value="0.757" />
      <lab_value reference_day_delta="-5" lab_value="0.671" />
      <lab_value reference_day_delta="-4" lab_value="0.629" />
      <lab_value reference_day_delta="-3" lab_value="0.600" />
      <lab_value reference_day_delta="-2" lab_value="0.786" />
      <lab_value reference_day_delta="-1" lab_value="0.514" />
      <lab_value reference_day_delta="0" lab_value="0.586" />
      <lab_value reference_day_delta="1" lab_value="0.557" />
      <lab_value reference_day_delta="2" lab_value="0.457" />
      <lab_value reference_day_delta="3" lab_value="0.386" />
      <lab_value reference_day_delta="4" lab_value="0.386" />
      <lab_value reference_day_delta="5" lab_value="0.371" />
      <lab_value reference_day_delta="6" lab_value="0.429" />
      <lab_value reference_day_delta="7" lab_value="0.629" />
      <lab_value reference_day_delta="8" lab_value="0.586" />
      <lab_value reference_day_delta="9" lab_value="0.386" />
      <lab_value reference_day_delta="10" lab_value="0.529" />
      <lab_value reference_day_delta="11" lab_value="0.600" />
      <lab_value reference_day_delta="12" lab_value="0.786" />
    </lab_values>
    <assessments>
      <assessment value="temporal correlation" count="1" />
      <assessment value="no change" count="10" />
      <assessment value="no assessment" count="0" />
      <majority value="no change" concordance="0.91" />
    </assessments>
  </curve>
  <curve number="104">
    <medication>
      <medication_value reference_day_delta="0" />
      <medication_value reference_day_delta="1" />
      <medication_value reference_day_delta="2" />
      <medication_value reference_day_delta="3" />
      <medication_value reference_day_delta="4" />
      <medication_value reference_day_delta="5" />
      <medication_value reference_day_delta="6" />
      <medication_value reference_day_delta="7" />
      <medication_value reference_day_delta="8" />
      <medication_value reference_day_delta="9" />
      <medication_value reference_day_delta="10" />
      <medication_value reference_day_delta="11" />
      <medication_value reference_day_delta="12" />
      <medication_value reference_day_delta="13" />
      <medication_value reference_day_delta="14" />
    </medication>
    <lab_values>
      <lab_value reference_day_delta="-7" lab_value="6.783" />
      <lab_value reference_day_delta="-6" lab_value="7.250" />
      <lab_value reference_day_delta="-5" lab_value="12.150" />
      <lab_value reference_day_delta="-4" lab_value="14.167" />
      <lab_value reference_day_delta="-3" lab_value="14.017" />
      <lab_value reference_day_delta="-2" lab_value="17.650" />
      <lab_value reference_day_delta="-1" lab_value="19.683" />
      <lab_value reference_day_delta="0" lab_value="16.400" />
      <lab_value reference_day_delta="1" lab_value="17.000" />
      <lab_value reference_day_delta="2" lab_value="11.300" />
      <lab_value reference_day_delta="3" lab_value="9.483" />
      <lab_value reference_day_delta="4" lab_value="8.650" />
      <lab_value reference_day_delta="5" lab_value="10.200" />
      <lab_value reference_day_delta="6" lab_value="10.033" />
      <lab_value reference_day_delta="7" lab_value="10.217" />
      <lab_value reference_day_delta="8" lab_value="9.133" />
      <lab_value reference_day_delta="9" lab_value="10.650" />
      <lab_value reference_day_delta="11" lab_value="8.183" />
      <lab_value reference_day_delta="12" lab_value="8.050" />
      <lab_value reference_day_delta="13" lab_value="9.033" />
      <lab_value reference_day_delta="14" lab_value="11.517" />
      <lab_value reference_day_delta="15" lab_value="13.800" />
      <lab_value reference_day_delta="16" lab_value="15.767" />
      <lab_value reference_day_delta="17" lab_value="15.800" />
      <lab_value reference_day_delta="18" lab_value="13.850" />
      <lab_value reference_day_delta="19" lab_value="17.550" />
      <lab_value reference_day_delta="20" lab_value="13.967" />
      <lab_value reference_day_delta="21" lab_value="14.900" />
    </lab_values>
    <assessments>
      <assessment value="temporal correlation" count="7" />
      <assessment value="no change" count="1" />
      <assessment value="no assessment" count="3" />
      <majority value="temporal correlation" concordance="0.64" />
    </assessments>
  </curve>
  <curve number="105">
    <medication>
      <medication_value reference_day_delta="0" />
      <medication_value reference_day_delta="2" />
      <medication_value reference_day_delta="3" />
      <medication_value reference_day_delta="4" />
      <medication_value reference_day_delta="5" />
      <medication_value reference_day_delta="6" />
      <medication_value reference_day_delta="7" />
      <medication_value reference_day_delta="9" />
      <medication_value reference_day_delta="10" />
      <medication_value reference_day_delta="11" />
      <medication_value reference_day_delta="12" />
      <medication_value reference_day_delta="13" />
      <medication_value reference_day_delta="14" />
    </medication>
    <lab_values>
      <lab_value reference_day_delta="-5" lab_value="0.944" />
      <lab_value reference_day_delta="-4" lab_value="1.028" />
      <lab_value reference_day_delta="-3" lab_value="1.083" />
      <lab_value reference_day_delta="-2" lab_value="1.056" />
      <lab_value reference_day_delta="-1" lab_value="0.806" />
      <lab_value reference_day_delta="0" lab_value="0.639" />
      <lab_value reference_day_delta="1" lab_value="0.611" />
      <lab_value reference_day_delta="2" lab_value="0.556" />
      <lab_value reference_day_delta="3" lab_value="0.361" />
      <lab_value reference_day_delta="4" lab_value="0.361" />
      <lab_value reference_day_delta="5" lab_value="0.361" />
      <lab_value reference_day_delta="6" lab_value="0.306" />
      <lab_value reference_day_delta="7" lab_value="0.306" />
      <lab_value reference_day_delta="8" lab_value="0.278" />
      <lab_value reference_day_delta="9" lab_value="0.194" />
      <lab_value reference_day_delta="10" lab_value="0.194" />
      <lab_value reference_day_delta="11" lab_value="0.083" />
      <lab_value reference_day_delta="12" lab_value="0.056" />
      <lab_value reference_day_delta="13" lab_value="0.028" />
      <lab_value reference_day_delta="14" lab_value="-0.028" />
      <lab_value reference_day_delta="15" lab_value="-0.111" />
      <lab_value reference_day_delta="16" lab_value="-0.167" />
      <lab_value reference_day_delta="17" lab_value="-0.194" />
      <lab_value reference_day_delta="18" lab_value="-0.194" />
      <lab_value reference_day_delta="19" lab_value="-0.139" />
      <lab_value reference_day_delta="21" lab_value="0.111" />
    </lab_values>
    <assessments>
      <assessment value="temporal correlation" count="3" />
      <assessment value="no change" count="7" />
      <assessment value="no assessment" count="1" />
      <majority value="no change" concordance="0.64" />
    </assessments>
  </curve>
  <curve number="106">
    <medication>
      <medication_value reference_day_delta="0" />
      <medication_value reference_day_delta="1" />
      <medication_value reference_day_delta="2" />
      <medication_value reference_day_delta="3" />
      <medication_value reference_day_delta="4" />
      <medication_value reference_day_delta="5" />
      <medication_value reference_day_delta="6" />
    </medication>
    <lab_values>
      <lab_value reference_day_delta="-7" lab_value="0.043" />
      <lab_value reference_day_delta="-6" lab_value="-0.057" />
      <lab_value reference_day_delta="-5" lab_value="-0.057" />
      <lab_value reference_day_delta="-4" lab_value="-0.143" />
      <lab_value reference_day_delta="-3" lab_value="0.014" />
      <lab_value reference_day_delta="-2" lab_value="-0.057" />
      <lab_value reference_day_delta="-1" lab_value="-0.086" />
      <lab_value reference_day_delta="1" lab_value="0.086" />
      <lab_value reference_day_delta="2" lab_value="0.100" />
      <lab_value reference_day_delta="3" lab_value="0.100" />
      <lab_value reference_day_delta="4" lab_value="0.100" />
      <lab_value reference_day_delta="5" lab_value="0.371" />
      <lab_value reference_day_delta="6" lab_value="0.300" />
      <lab_value reference_day_delta="7" lab_value="0.329" />
      <lab_value reference_day_delta="8" lab_value="0.386" />
      <lab_value reference_day_delta="9" lab_value="0.529" />
      <lab_value reference_day_delta="10" lab_value="0.514" />
      <lab_value reference_day_delta="11" lab_value="0.329" />
      <lab_value reference_day_delta="12" lab_value="0.343" />
      <lab_value reference_day_delta="13" lab_value="0.271" />
    </lab_values>
    <assessments>
      <assessment value="temporal correlation" count="9" />
      <assessment value="no change" count="2" />
      <assessment value="no assessment" count="0" />
      <majority value="temporal correlation" concordance="0.82" />
    </assessments>
  </curve>
  <curve number="107">
    <medication>
      <medication_value reference_day_delta="0" />
      <medication_value reference_day_delta="1" />
      <medication_value reference_day_delta="2" />
      <medication_value reference_day_delta="3" />
      <medication_value reference_day_delta="4" />
      <medication_value reference_day_delta="5" />
      <medication_value reference_day_delta="6" />
    </medication>
    <lab_values>
      <lab_value reference_day_delta="-7" lab_value="10.950" />
      <lab_value reference_day_delta="-6" lab_value="7.783" />
      <lab_value reference_day_delta="-5" lab_value="11.300" />
      <lab_value reference_day_delta="-4" lab_value="9.783" />
      <lab_value reference_day_delta="-3" lab_value="10.583" />
      <lab_value reference_day_delta="-2" lab_value="11.117" />
      <lab_value reference_day_delta="-1" lab_value="10.767" />
      <lab_value reference_day_delta="1" lab_value="13.983" />
      <lab_value reference_day_delta="2" lab_value="12.450" />
      <lab_value reference_day_delta="3" lab_value="15.117" />
      <lab_value reference_day_delta="4" lab_value="7.483" />
      <lab_value reference_day_delta="5" lab_value="6.817" />
      <lab_value reference_day_delta="6" lab_value="6.317" />
      <lab_value reference_day_delta="7" lab_value="7.050" />
      <lab_value reference_day_delta="8" lab_value="14.717" />
      <lab_value reference_day_delta="9" lab_value="13.467" />
      <lab_value reference_day_delta="10" lab_value="15.283" />
      <lab_value reference_day_delta="11" lab_value="17.517" />
      <lab_value reference_day_delta="12" lab_value="18.267" />
      <lab_value reference_day_delta="13" lab_value="16.850" />
    </lab_values>
    <assessments>
      <assessment value="temporal correlation" count="2" />
      <assessment value="no change" count="1" />
      <assessment value="no assessment" count="8" />
      <majority value="no assessment" concordance="0.73" />
    </assessments>
  </curve>
  <curve number="108">
    <medication>
      <medication_value reference_day_delta="0" />
      <medication_value reference_day_delta="1" />
      <medication_value reference_day_delta="2" />
      <medication_value reference_day_delta="3" />
      <medication_value reference_day_delta="4" />
      <medication_value reference_day_delta="5" />
      <medication_value reference_day_delta="6" />
      <medication_value reference_day_delta="7" />
      <medication_value reference_day_delta="8" />
    </medication>
    <lab_values>
      <lab_value reference_day_delta="-7" lab_value="0.594" />
      <lab_value reference_day_delta="-6" lab_value="0.465" />
      <lab_value reference_day_delta="-5" lab_value="0.312" />
      <lab_value reference_day_delta="-4" lab_value="0.200" />
      <lab_value reference_day_delta="-3" lab_value="0.159" />
      <lab_value reference_day_delta="-2" lab_value="0.176" />
      <lab_value reference_day_delta="-1" lab_value="0.171" />
      <lab_value reference_day_delta="0" lab_value="0.147" />
      <lab_value reference_day_delta="1" lab_value="0.218" />
      <lab_value reference_day_delta="2" lab_value="0.206" />
      <lab_value reference_day_delta="3" lab_value="0.153" />
      <lab_value reference_day_delta="6" lab_value="0.124" />
      <lab_value reference_day_delta="8" lab_value="0.141" />
      <lab_value reference_day_delta="9" lab_value="0.129" />
      <lab_value reference_day_delta="10" lab_value="0.088" />
      <lab_value reference_day_delta="11" lab_value="0.094" />
      <lab_value reference_day_delta="12" lab_value="0.112" />
      <lab_value reference_day_delta="13" lab_value="0.106" />
      <lab_value reference_day_delta="14" lab_value="0.118" />
      <lab_value reference_day_delta="15" lab_value="0.129" />
    </lab_values>
    <assessments>
      <assessment value="temporal correlation" count="0" />
      <assessment value="no change" count="11" />
      <assessment value="no assessment" count="0" />
      <majority value="no change" concordance="1.00" />
    </assessments>
  </curve>
  <curve number="109">
    <medication>
      <medication_value reference_day_delta="0" />
      <medication_value reference_day_delta="1" />
      <medication_value reference_day_delta="2" />
      <medication_value reference_day_delta="3" />
      <medication_value reference_day_delta="4" />
      <medication_value reference_day_delta="5" />
      <medication_value reference_day_delta="6" />
    </medication>
    <lab_values>
      <lab_value reference_day_delta="-7" lab_value="1.443" />
      <lab_value reference_day_delta="-6" lab_value="1.214" />
      <lab_value reference_day_delta="-5" lab_value="1.314" />
      <lab_value reference_day_delta="-4" lab_value="1.486" />
      <lab_value reference_day_delta="-3" lab_value="1.600" />
      <lab_value reference_day_delta="-2" lab_value="1.771" />
      <lab_value reference_day_delta="-1" lab_value="1.800" />
      <lab_value reference_day_delta="0" lab_value="1.857" />
      <lab_value reference_day_delta="1" lab_value="2.000" />
      <lab_value reference_day_delta="2" lab_value="2.029" />
      <lab_value reference_day_delta="3" lab_value="2.071" />
      <lab_value reference_day_delta="4" lab_value="2.143" />
      <lab_value reference_day_delta="5" lab_value="2.214" />
      <lab_value reference_day_delta="6" lab_value="2.314" />
      <lab_value reference_day_delta="7" lab_value="2.143" />
      <lab_value reference_day_delta="8" lab_value="1.957" />
      <lab_value reference_day_delta="9" lab_value="2.043" />
      <lab_value reference_day_delta="10" lab_value="2.071" />
      <lab_value reference_day_delta="11" lab_value="2.029" />
      <lab_value reference_day_delta="12" lab_value="2.286" />
      <lab_value reference_day_delta="13" lab_value="2.214" />
    </lab_values>
    <assessments>
      <assessment value="temporal correlation" count="0" />
      <assessment value="no change" count="8" />
      <assessment value="no assessment" count="3" />
      <majority value="no change" concordance="0.73" />
    </assessments>
  </curve>
  <curve number="110">
    <medication>
      <medication_value reference_day_delta="0" />
      <medication_value reference_day_delta="1" />
      <medication_value reference_day_delta="2" />
      <medication_value reference_day_delta="3" />
      <medication_value reference_day_delta="4" />
      <medication_value reference_day_delta="5" />
      <medication_value reference_day_delta="6" />
      <medication_value reference_day_delta="7" />
      <medication_value reference_day_delta="8" />
      <medication_value reference_day_delta="9" />
    </medication>
    <lab_values>
      <lab_value reference_day_delta="-7" lab_value="0.383" />
      <lab_value reference_day_delta="-6" lab_value="0.367" />
      <lab_value reference_day_delta="-5" lab_value="0.367" />
      <lab_value reference_day_delta="-4" lab_value="0.350" />
      <lab_value reference_day_delta="-3" lab_value="0.467" />
      <lab_value reference_day_delta="-2" lab_value="0.417" />
      <lab_value reference_day_delta="-1" lab_value="0.367" />
      <lab_value reference_day_delta="0" lab_value="0.417" />
      <lab_value reference_day_delta="1" lab_value="0.517" />
      <lab_value reference_day_delta="2" lab_value="0.533" />
      <lab_value reference_day_delta="3" lab_value="0.433" />
      <lab_value reference_day_delta="4" lab_value="0.367" />
      <lab_value reference_day_delta="5" lab_value="0.333" />
      <lab_value reference_day_delta="6" lab_value="0.350" />
      <lab_value reference_day_delta="7" lab_value="0.367" />
      <lab_value reference_day_delta="8" lab_value="0.383" />
      <lab_value reference_day_delta="9" lab_value="0.383" />
      <lab_value reference_day_delta="10" lab_value="0.417" />
      <lab_value reference_day_delta="11" lab_value="0.500" />
      <lab_value reference_day_delta="12" lab_value="0.967" />
      <lab_value reference_day_delta="13" lab_value="0.817" />
      <lab_value reference_day_delta="14" lab_value="0.767" />
      <lab_value reference_day_delta="15" lab_value="0.633" />
      <lab_value reference_day_delta="16" lab_value="0.617" />
    </lab_values>
    <assessments>
      <assessment value="temporal correlation" count="2" />
      <assessment value="no change" count="5" />
      <assessment value="no assessment" count="4" />
      <majority value="no change" concordance="0.45" />
    </assessments>
  </curve>
  <curve number="111">
    <medication>
      <medication_value reference_day_delta="0" />
      <medication_value reference_day_delta="1" />
      <medication_value reference_day_delta="2" />
      <medication_value reference_day_delta="3" />
      <medication_value reference_day_delta="4" />
      <medication_value reference_day_delta="5" />
      <medication_value reference_day_delta="6" />
      <medication_value reference_day_delta="7" />
      <medication_value reference_day_delta="8" />
      <medication_value reference_day_delta="9" />
      <medication_value reference_day_delta="10" />
    </medication>
    <lab_values>
      <lab_value reference_day_delta="-7" lab_value="0.200" />
      <lab_value reference_day_delta="-6" lab_value="0.229" />
      <lab_value reference_day_delta="-5" lab_value="0.214" />
      <lab_value reference_day_delta="-4" lab_value="0.400" />
      <lab_value reference_day_delta="-3" lab_value="0.157" />
      <lab_value reference_day_delta="-2" lab_value="-0.071" />
      <lab_value reference_day_delta="-1" lab_value="-0.100" />
      <lab_value reference_day_delta="0" lab_value="-0.100" />
      <lab_value reference_day_delta="1" lab_value="-0.043" />
      <lab_value reference_day_delta="2" lab_value="0.014" />
      <lab_value reference_day_delta="3" lab_value="0.043" />
      <lab_value reference_day_delta="4" lab_value="0.043" />
      <lab_value reference_day_delta="5" lab_value="0.029" />
      <lab_value reference_day_delta="6" lab_value="0.143" />
      <lab_value reference_day_delta="7" lab_value="0.100" />
      <lab_value reference_day_delta="8" lab_value="0.243" />
      <lab_value reference_day_delta="9" lab_value="0.129" />
      <lab_value reference_day_delta="10" lab_value="0.157" />
      <lab_value reference_day_delta="11" lab_value="0.571" />
      <lab_value reference_day_delta="12" lab_value="0.129" />
      <lab_value reference_day_delta="13" lab_value="0.129" />
      <lab_value reference_day_delta="14" lab_value="0.271" />
      <lab_value reference_day_delta="15" lab_value="0.529" />
      <lab_value reference_day_delta="16" lab_value="0.657" />
      <lab_value reference_day_delta="17" lab_value="0.771" />
    </lab_values>
    <assessments>
      <assessment value="temporal correlation" count="0" />
      <assessment value="no change" count="3" />
      <assessment value="no assessment" count="8" />
      <majority value="no assessment" concordance="0.73" />
    </assessments>
  </curve>
  <curve number="112">
    <medication>
      <medication_value reference_day_delta="0" />
      <medication_value reference_day_delta="1" />
      <medication_value reference_day_delta="2" />
      <medication_value reference_day_delta="3" />
      <medication_value reference_day_delta="4" />
    </medication>
    <lab_values>
      <lab_value reference_day_delta="-7" lab_value="0.100" />
      <lab_value reference_day_delta="-6" lab_value="0.086" />
      <lab_value reference_day_delta="-5" lab_value="-0.029" />
      <lab_value reference_day_delta="-4" lab_value="-0.043" />
      <lab_value reference_day_delta="-3" lab_value="0.043" />
      <lab_value reference_day_delta="-2" lab_value="0.171" />
      <lab_value reference_day_delta="-1" lab_value="0.043" />
      <lab_value reference_day_delta="0" lab_value="0.157" />
      <lab_value reference_day_delta="1" lab_value="-0.029" />
      <lab_value reference_day_delta="2" lab_value="-0.086" />
      <lab_value reference_day_delta="3" lab_value="-0.029" />
      <lab_value reference_day_delta="4" lab_value="-0.014" />
      <lab_value reference_day_delta="5" lab_value="0.086" />
      <lab_value reference_day_delta="6" lab_value="0.014" />
      <lab_value reference_day_delta="7" lab_value="0.114" />
      <lab_value reference_day_delta="8" lab_value="0.000" />
      <lab_value reference_day_delta="9" lab_value="0.057" />
      <lab_value reference_day_delta="10" lab_value="0.286" />
    </lab_values>
    <assessments>
      <assessment value="temporal correlation" count="0" />
      <assessment value="no change" count="11" />
      <assessment value="no assessment" count="0" />
      <majority value="no change" concordance="1.00" />
    </assessments>
  </curve>
  <curve number="113">
    <medication>
      <medication_value reference_day_delta="0" />
      <medication_value reference_day_delta="1" />
      <medication_value reference_day_delta="2" />
      <medication_value reference_day_delta="3" />
      <medication_value reference_day_delta="4" />
      <medication_value reference_day_delta="5" />
      <medication_value reference_day_delta="6" />
      <medication_value reference_day_delta="7" />
      <medication_value reference_day_delta="8" />
      <medication_value reference_day_delta="9" />
      <medication_value reference_day_delta="10" />
      <medication_value reference_day_delta="11" />
      <medication_value reference_day_delta="12" />
      <medication_value reference_day_delta="13" />
    </medication>
    <lab_values>
      <lab_value reference_day_delta="-7" lab_value="0.510" />
      <lab_value reference_day_delta="-6" lab_value="0.498" />
      <lab_value reference_day_delta="-5" lab_value="0.437" />
      <lab_value reference_day_delta="-4" lab_value="0.424" />
      <lab_value reference_day_delta="-3" lab_value="0.763" />
      <lab_value reference_day_delta="-2" lab_value="0.673" />
      <lab_value reference_day_delta="-1" lab_value="0.661" />
      <lab_value reference_day_delta="0" lab_value="0.694" />
      <lab_value reference_day_delta="1" lab_value="0.722" />
      <lab_value reference_day_delta="2" lab_value="0.637" />
      <lab_value reference_day_delta="3" lab_value="0.620" />
      <lab_value reference_day_delta="4" lab_value="0.620" />
      <lab_value reference_day_delta="5" lab_value="0.592" />
      <lab_value reference_day_delta="6" lab_value="0.551" />
      <lab_value reference_day_delta="7" lab_value="0.567" />
      <lab_value reference_day_delta="8" lab_value="0.563" />
      <lab_value reference_day_delta="9" lab_value="0.563" />
      <lab_value reference_day_delta="10" lab_value="0.633" />
      <lab_value reference_day_delta="11" lab_value="0.841" />
      <lab_value reference_day_delta="12" lab_value="1.020" />
      <lab_value reference_day_delta="13" lab_value="1.420" />
      <lab_value reference_day_delta="14" lab_value="1.788" />
      <lab_value reference_day_delta="15" lab_value="1.755" />
      <lab_value reference_day_delta="16" lab_value="1.661" />
      <lab_value reference_day_delta="17" lab_value="1.490" />
      <lab_value reference_day_delta="18" lab_value="1.400" />
      <lab_value reference_day_delta="19" lab_value="1.355" />
      <lab_value reference_day_delta="20" lab_value="1.216" />
    </lab_values>
    <assessments>
      <assessment value="temporal correlation" count="10" />
      <assessment value="no change" count="0" />
      <assessment value="no assessment" count="1" />
      <majority value="temporal correlation" concordance="0.91" />
    </assessments>
  </curve>
  <curve number="114">
    <medication>
      <medication_value reference_day_delta="0" />
      <medication_value reference_day_delta="1" />
      <medication_value reference_day_delta="2" />
      <medication_value reference_day_delta="3" />
      <medication_value reference_day_delta="4" />
      <medication_value reference_day_delta="5" />
      <medication_value reference_day_delta="6" />
      <medication_value reference_day_delta="7" />
      <medication_value reference_day_delta="8" />
      <medication_value reference_day_delta="9" />
      <medication_value reference_day_delta="10" />
      <medication_value reference_day_delta="11" />
      <medication_value reference_day_delta="12" />
    </medication>
    <lab_values>
      <lab_value reference_day_delta="-7" lab_value="1.150" />
      <lab_value reference_day_delta="-6" lab_value="1.333" />
      <lab_value reference_day_delta="-5" lab_value="1.350" />
      <lab_value reference_day_delta="-4" lab_value="1.450" />
      <lab_value reference_day_delta="-3" lab_value="1.500" />
      <lab_value reference_day_delta="-2" lab_value="1.550" />
      <lab_value reference_day_delta="-1" lab_value="1.617" />
      <lab_value reference_day_delta="0" lab_value="1.550" />
      <lab_value reference_day_delta="1" lab_value="1.517" />
      <lab_value reference_day_delta="2" lab_value="1.283" />
      <lab_value reference_day_delta="3" lab_value="1.183" />
      <lab_value reference_day_delta="4" lab_value="0.950" />
      <lab_value reference_day_delta="5" lab_value="0.850" />
      <lab_value reference_day_delta="6" lab_value="1.517" />
      <lab_value reference_day_delta="7" lab_value="2.200" />
      <lab_value reference_day_delta="8" lab_value="2.633" />
      <lab_value reference_day_delta="9" lab_value="2.833" />
      <lab_value reference_day_delta="10" lab_value="2.800" />
      <lab_value reference_day_delta="11" lab_value="2.783" />
      <lab_value reference_day_delta="12" lab_value="3.217" />
      <lab_value reference_day_delta="13" lab_value="3.117" />
      <lab_value reference_day_delta="14" lab_value="2.550" />
      <lab_value reference_day_delta="15" lab_value="2.467" />
      <lab_value reference_day_delta="16" lab_value="2.483" />
      <lab_value reference_day_delta="17" lab_value="2.133" />
      <lab_value reference_day_delta="18" lab_value="2.417" />
      <lab_value reference_day_delta="19" lab_value="2.000" />
    </lab_values>
    <assessments>
      <assessment value="temporal correlation" count="5" />
      <assessment value="no change" count="2" />
      <assessment value="no assessment" count="4" />
      <majority value="temporal correlation" concordance="0.45" />
    </assessments>
  </curve>
  <curve number="115">
    <medication>
      <medication_value reference_day_delta="0" />
      <medication_value reference_day_delta="1" />
      <medication_value reference_day_delta="2" />
      <medication_value reference_day_delta="3" />
      <medication_value reference_day_delta="4" />
      <medication_value reference_day_delta="5" />
      <medication_value reference_day_delta="6" />
      <medication_value reference_day_delta="7" />
      <medication_value reference_day_delta="8" />
      <medication_value reference_day_delta="9" />
      <medication_value reference_day_delta="10" />
      <medication_value reference_day_delta="11" />
      <medication_value reference_day_delta="13" />
    </medication>
    <lab_values>
      <lab_value reference_day_delta="-6" lab_value="1.224" />
      <lab_value reference_day_delta="-5" lab_value="0.788" />
      <lab_value reference_day_delta="-4" lab_value="0.673" />
      <lab_value reference_day_delta="-3" lab_value="0.686" />
      <lab_value reference_day_delta="-2" lab_value="0.714" />
      <lab_value reference_day_delta="-1" lab_value="0.616" />
      <lab_value reference_day_delta="0" lab_value="0.690" />
      <lab_value reference_day_delta="1" lab_value="0.510" />
      <lab_value reference_day_delta="2" lab_value="0.612" />
      <lab_value reference_day_delta="3" lab_value="0.498" />
      <lab_value reference_day_delta="4" lab_value="0.441" />
      <lab_value reference_day_delta="5" lab_value="0.608" />
      <lab_value reference_day_delta="6" lab_value="0.539" />
      <lab_value reference_day_delta="7" lab_value="0.473" />
      <lab_value reference_day_delta="8" lab_value="0.559" />
      <lab_value reference_day_delta="9" lab_value="0.498" />
      <lab_value reference_day_delta="10" lab_value="0.600" />
      <lab_value reference_day_delta="11" lab_value="0.657" />
      <lab_value reference_day_delta="12" lab_value="0.722" />
      <lab_value reference_day_delta="13" lab_value="0.841" />
      <lab_value reference_day_delta="14" lab_value="1.037" />
      <lab_value reference_day_delta="15" lab_value="0.955" />
      <lab_value reference_day_delta="16" lab_value="1.041" />
      <lab_value reference_day_delta="17" lab_value="1.024" />
      <lab_value reference_day_delta="18" lab_value="1.118" />
      <lab_value reference_day_delta="19" lab_value="1.016" />
      <lab_value reference_day_delta="20" lab_value="0.906" />
    </lab_values>
    <assessments>
      <assessment value="temporal correlation" count="7" />
      <assessment value="no change" count="2" />
      <assessment value="no assessment" count="2" />
      <majority value="temporal correlation" concordance="0.64" />
    </assessments>
  </curve>
  <curve number="116">
    <medication>
      <medication_value reference_day_delta="0" />
      <medication_value reference_day_delta="1" />
      <medication_value reference_day_delta="2" />
      <medication_value reference_day_delta="3" />
      <medication_value reference_day_delta="4" />
      <medication_value reference_day_delta="5" />
      <medication_value reference_day_delta="6" />
      <medication_value reference_day_delta="7" />
      <medication_value reference_day_delta="8" />
      <medication_value reference_day_delta="9" />
      <medication_value reference_day_delta="10" />
      <medication_value reference_day_delta="11" />
      <medication_value reference_day_delta="12" />
    </medication>
    <lab_values>
      <lab_value reference_day_delta="-7" lab_value="0.750" />
      <lab_value reference_day_delta="-6" lab_value="0.462" />
      <lab_value reference_day_delta="-5" lab_value="0.365" />
      <lab_value reference_day_delta="-4" lab_value="0.346" />
      <lab_value reference_day_delta="-3" lab_value="0.308" />
      <lab_value reference_day_delta="-2" lab_value="0.442" />
      <lab_value reference_day_delta="-1" lab_value="0.288" />
      <lab_value reference_day_delta="0" lab_value="0.288" />
      <lab_value reference_day_delta="1" lab_value="0.308" />
      <lab_value reference_day_delta="2" lab_value="0.308" />
      <lab_value reference_day_delta="3" lab_value="0.404" />
      <lab_value reference_day_delta="4" lab_value="0.692" />
      <lab_value reference_day_delta="5" lab_value="0.615" />
      <lab_value reference_day_delta="6" lab_value="0.519" />
      <lab_value reference_day_delta="7" lab_value="0.481" />
      <lab_value reference_day_delta="8" lab_value="0.500" />
      <lab_value reference_day_delta="9" lab_value="0.500" />
      <lab_value reference_day_delta="10" lab_value="0.519" />
      <lab_value reference_day_delta="11" lab_value="0.558" />
      <lab_value reference_day_delta="12" lab_value="1.038" />
      <lab_value reference_day_delta="13" lab_value="0.788" />
      <lab_value reference_day_delta="14" lab_value="0.769" />
      <lab_value reference_day_delta="15" lab_value="0.712" />
      <lab_value reference_day_delta="17" lab_value="0.615" />
      <lab_value reference_day_delta="18" lab_value="0.635" />
      <lab_value reference_day_delta="19" lab_value="0.519" />
    </lab_values>
    <assessments>
      <assessment value="temporal correlation" count="5" />
      <assessment value="no change" count="6" />
      <assessment value="no assessment" count="0" />
      <majority value="no change" concordance="0.55" />
    </assessments>
  </curve>
  <curve number="117">
    <medication>
      <medication_value reference_day_delta="0" />
      <medication_value reference_day_delta="1" />
      <medication_value reference_day_delta="2" />
      <medication_value reference_day_delta="3" />
      <medication_value reference_day_delta="4" />
      <medication_value reference_day_delta="5" />
      <medication_value reference_day_delta="6" />
      <medication_value reference_day_delta="7" />
      <medication_value reference_day_delta="8" />
      <medication_value reference_day_delta="9" />
      <medication_value reference_day_delta="10" />
    </medication>
    <lab_values>
      <lab_value reference_day_delta="-6" lab_value="0.065" />
      <lab_value reference_day_delta="-5" lab_value="0.071" />
      <lab_value reference_day_delta="-4" lab_value="0.106" />
      <lab_value reference_day_delta="-3" lab_value="0.076" />
      <lab_value reference_day_delta="-2" lab_value="0.094" />
      <lab_value reference_day_delta="0" lab_value="0.076" />
      <lab_value reference_day_delta="1" lab_value="0.065" />
      <lab_value reference_day_delta="2" lab_value="0.082" />
      <lab_value reference_day_delta="3" lab_value="0.094" />
      <lab_value reference_day_delta="6" lab_value="0.059" />
      <lab_value reference_day_delta="7" lab_value="0.071" />
      <lab_value reference_day_delta="10" lab_value="0.071" />
      <lab_value reference_day_delta="11" lab_value="0.065" />
      <lab_value reference_day_delta="12" lab_value="0.065" />
      <lab_value reference_day_delta="13" lab_value="0.076" />
      <lab_value reference_day_delta="14" lab_value="0.100" />
      <lab_value reference_day_delta="15" lab_value="0.088" />
    </lab_values>
    <assessments>
      <assessment value="temporal correlation" count="0" />
      <assessment value="no change" count="11" />
      <assessment value="no assessment" count="0" />
      <majority value="no change" concordance="1.00" />
    </assessments>
  </curve>
  <curve number="118">
    <medication>
      <medication_value reference_day_delta="0" />
      <medication_value reference_day_delta="1" />
      <medication_value reference_day_delta="2" />
      <medication_value reference_day_delta="3" />
      <medication_value reference_day_delta="4" />
      <medication_value reference_day_delta="5" />
      <medication_value reference_day_delta="6" />
      <medication_value reference_day_delta="7" />
      <medication_value reference_day_delta="8" />
      <medication_value reference_day_delta="9" />
      <medication_value reference_day_delta="10" />
      <medication_value reference_day_delta="11" />
      <medication_value reference_day_delta="12" />
      <medication_value reference_day_delta="13" />
      <medication_value reference_day_delta="14" />
      <medication_value reference_day_delta="15" />
    </medication>
    <lab_values>
      <lab_value reference_day_delta="-7" lab_value="0.767" />
      <lab_value reference_day_delta="-5" lab_value="0.678" />
      <lab_value reference_day_delta="-4" lab_value="0.633" />
      <lab_value reference_day_delta="-3" lab_value="0.592" />
      <lab_value reference_day_delta="-2" lab_value="1.159" />
      <lab_value reference_day_delta="-1" lab_value="0.800" />
      <lab_value reference_day_delta="0" lab_value="0.812" />
      <lab_value reference_day_delta="1" lab_value="0.967" />
      <lab_value reference_day_delta="2" lab_value="0.967" />
      <lab_value reference_day_delta="3" lab_value="0.967" />
      <lab_value reference_day_delta="4" lab_value="0.698" />
      <lab_value reference_day_delta="5" lab_value="0.641" />
      <lab_value reference_day_delta="6" lab_value="0.612" />
      <lab_value reference_day_delta="7" lab_value="0.498" />
      <lab_value reference_day_delta="8" lab_value="0.482" />
      <lab_value reference_day_delta="9" lab_value="0.518" />
      <lab_value reference_day_delta="10" lab_value="0.506" />
      <lab_value reference_day_delta="11" lab_value="0.490" />
      <lab_value reference_day_delta="12" lab_value="0.445" />
      <lab_value reference_day_delta="13" lab_value="0.571" />
      <lab_value reference_day_delta="14" lab_value="0.596" />
      <lab_value reference_day_delta="15" lab_value="1.082" />
      <lab_value reference_day_delta="16" lab_value="1.510" />
      <lab_value reference_day_delta="17" lab_value="1.824" />
      <lab_value reference_day_delta="18" lab_value="1.620" />
      <lab_value reference_day_delta="19" lab_value="1.804" />
      <lab_value reference_day_delta="20" lab_value="1.322" />
      <lab_value reference_day_delta="21" lab_value="1.249" />
      <lab_value reference_day_delta="22" lab_value="1.265" />
    </lab_values>
    <assessments>
      <assessment value="temporal correlation" count="10" />
      <assessment value="no change" count="0" />
      <assessment value="no assessment" count="1" />
      <majority value="temporal correlation" concordance="0.91" />
    </assessments>
  </curve>
  <curve number="119">
    <medication>
      <medication_value reference_day_delta="0" />
      <medication_value reference_day_delta="1" />
      <medication_value reference_day_delta="2" />
      <medication_value reference_day_delta="4" />
      <medication_value reference_day_delta="5" />
      <medication_value reference_day_delta="6" />
    </medication>
    <lab_values>
      <lab_value reference_day_delta="-7" lab_value="0.971" />
      <lab_value reference_day_delta="-5" lab_value="1.155" />
      <lab_value reference_day_delta="-4" lab_value="1.114" />
      <lab_value reference_day_delta="-3" lab_value="1.224" />
      <lab_value reference_day_delta="-2" lab_value="0.759" />
      <lab_value reference_day_delta="-1" lab_value="0.641" />
      <lab_value reference_day_delta="0" lab_value="0.686" />
      <lab_value reference_day_delta="1" lab_value="0.682" />
      <lab_value reference_day_delta="2" lab_value="0.690" />
      <lab_value reference_day_delta="3" lab_value="0.824" />
      <lab_value reference_day_delta="4" lab_value="0.747" />
      <lab_value reference_day_delta="5" lab_value="0.714" />
      <lab_value reference_day_delta="6" lab_value="1.102" />
      <lab_value reference_day_delta="7" lab_value="1.861" />
      <lab_value reference_day_delta="8" lab_value="2.314" />
      <lab_value reference_day_delta="9" lab_value="2.139" />
      <lab_value reference_day_delta="10" lab_value="1.931" />
      <lab_value reference_day_delta="11" lab_value="1.494" />
      <lab_value reference_day_delta="12" lab_value="1.571" />
      <lab_value reference_day_delta="13" lab_value="1.424" />
    </lab_values>
    <assessments>
      <assessment value="temporal correlation" count="10" />
      <assessment value="no change" count="0" />
      <assessment value="no assessment" count="1" />
      <majority value="temporal correlation" concordance="0.91" />
    </assessments>
  </curve>
  <curve number="120">
    <medication>
      <medication_value reference_day_delta="0" />
      <medication_value reference_day_delta="1" />
      <medication_value reference_day_delta="3" />
      <medication_value reference_day_delta="4" />
      <medication_value reference_day_delta="5" />
      <medication_value reference_day_delta="6" />
      <medication_value reference_day_delta="7" />
      <medication_value reference_day_delta="8" />
      <medication_value reference_day_delta="9" />
      <medication_value reference_day_delta="10" />
    </medication>
    <lab_values>
      <lab_value reference_day_delta="-7" lab_value="0.243" />
      <lab_value reference_day_delta="-6" lab_value="0.371" />
      <lab_value reference_day_delta="-5" lab_value="0.443" />
      <lab_value reference_day_delta="-4" lab_value="0.386" />
      <lab_value reference_day_delta="-3" lab_value="0.386" />
      <lab_value reference_day_delta="-2" lab_value="0.543" />
      <lab_value reference_day_delta="-1" lab_value="0.414" />
      <lab_value reference_day_delta="0" lab_value="0.414" />
      <lab_value reference_day_delta="1" lab_value="0.143" />
      <lab_value reference_day_delta="2" lab_value="0.086" />
      <lab_value reference_day_delta="3" lab_value="0.043" />
      <lab_value reference_day_delta="4" lab_value="0.043" />
      <lab_value reference_day_delta="5" lab_value="-0.029" />
      <lab_value reference_day_delta="6" lab_value="-0.029" />
      <lab_value reference_day_delta="7" lab_value="0.086" />
      <lab_value reference_day_delta="8" lab_value="-0.043" />
      <lab_value reference_day_delta="9" lab_value="0.071" />
      <lab_value reference_day_delta="10" lab_value="0.043" />
      <lab_value reference_day_delta="11" lab_value="0.143" />
      <lab_value reference_day_delta="12" lab_value="0.243" />
      <lab_value reference_day_delta="13" lab_value="0.286" />
      <lab_value reference_day_delta="14" lab_value="0.371" />
      <lab_value reference_day_delta="15" lab_value="0.271" />
      <lab_value reference_day_delta="16" lab_value="0.257" />
      <lab_value reference_day_delta="17" lab_value="0.186" />
    </lab_values>
    <assessments>
      <assessment value="temporal correlation" count="4" />
      <assessment value="no change" count="6" />
      <assessment value="no assessment" count="1" />
      <majority value="no change" concordance="0.55" />
    </assessments>
  </curve>
  <curve number="121">
    <medication>
      <medication_value reference_day_delta="0" />
      <medication_value reference_day_delta="1" />
      <medication_value reference_day_delta="2" />
      <medication_value reference_day_delta="3" />
      <medication_value reference_day_delta="4" />
      <medication_value reference_day_delta="5" />
      <medication_value reference_day_delta="6" />
      <medication_value reference_day_delta="7" />
    </medication>
    <lab_values>
      <lab_value reference_day_delta="-7" lab_value="1.233" />
      <lab_value reference_day_delta="-6" lab_value="0.850" />
      <lab_value reference_day_delta="-5" lab_value="0.733" />
      <lab_value reference_day_delta="-1" lab_value="0.500" />
      <lab_value reference_day_delta="0" lab_value="0.583" />
      <lab_value reference_day_delta="1" lab_value="0.550" />
      <lab_value reference_day_delta="2" lab_value="0.550" />
      <lab_value reference_day_delta="3" lab_value="0.783" />
      <lab_value reference_day_delta="4" lab_value="0.683" />
      <lab_value reference_day_delta="5" lab_value="0.633" />
      <lab_value reference_day_delta="6" lab_value="0.917" />
      <lab_value reference_day_delta="7" lab_value="0.867" />
      <lab_value reference_day_delta="9" lab_value="0.967" />
      <lab_value reference_day_delta="10" lab_value="0.717" />
      <lab_value reference_day_delta="11" lab_value="0.767" />
      <lab_value reference_day_delta="12" lab_value="0.983" />
      <lab_value reference_day_delta="13" lab_value="0.800" />
      <lab_value reference_day_delta="14" lab_value="0.833" />
    </lab_values>
    <assessments>
      <assessment value="temporal correlation" count="1" />
      <assessment value="no change" count="8" />
      <assessment value="no assessment" count="2" />
      <majority value="no change" concordance="0.73" />
    </assessments>
  </curve>
  <curve number="122">
    <medication>
      <medication_value reference_day_delta="0" />
      <medication_value reference_day_delta="1" />
      <medication_value reference_day_delta="2" />
      <medication_value reference_day_delta="3" />
      <medication_value reference_day_delta="4" />
      <medication_value reference_day_delta="5" />
      <medication_value reference_day_delta="7" />
      <medication_value reference_day_delta="8" />
    </medication>
    <lab_values>
      <lab_value reference_day_delta="-7" lab_value="0.983" />
      <lab_value reference_day_delta="-6" lab_value="0.900" />
      <lab_value reference_day_delta="-5" lab_value="0.917" />
      <lab_value reference_day_delta="-4" lab_value="0.883" />
      <lab_value reference_day_delta="-3" lab_value="0.900" />
      <lab_value reference_day_delta="-2" lab_value="0.783" />
      <lab_value reference_day_delta="-1" lab_value="0.750" />
      <lab_value reference_day_delta="0" lab_value="0.800" />
      <lab_value reference_day_delta="1" lab_value="0.833" />
      <lab_value reference_day_delta="2" lab_value="0.800" />
      <lab_value reference_day_delta="3" lab_value="0.633" />
      <lab_value reference_day_delta="4" lab_value="0.683" />
      <lab_value reference_day_delta="5" lab_value="0.617" />
      <lab_value reference_day_delta="6" lab_value="0.767" />
      <lab_value reference_day_delta="7" lab_value="0.767" />
      <lab_value reference_day_delta="8" lab_value="0.850" />
      <lab_value reference_day_delta="9" lab_value="0.817" />
      <lab_value reference_day_delta="10" lab_value="0.950" />
      <lab_value reference_day_delta="11" lab_value="0.967" />
      <lab_value reference_day_delta="12" lab_value="1.133" />
      <lab_value reference_day_delta="13" lab_value="1.217" />
      <lab_value reference_day_delta="14" lab_value="0.917" />
      <lab_value reference_day_delta="15" lab_value="0.950" />
    </lab_values>
    <assessments>
      <assessment value="temporal correlation" count="1" />
      <assessment value="no change" count="10" />
      <assessment value="no assessment" count="0" />
      <majority value="no change" concordance="0.91" />
    </assessments>
  </curve>
  <curve number="123">
    <medication>
      <medication_value reference_day_delta="0" />
      <medication_value reference_day_delta="1" />
      <medication_value reference_day_delta="2" />
      <medication_value reference_day_delta="3" />
      <medication_value reference_day_delta="4" />
      <medication_value reference_day_delta="5" />
      <medication_value reference_day_delta="6" />
      <medication_value reference_day_delta="7" />
    </medication>
    <lab_values>
      <lab_value reference_day_delta="-7" lab_value="1.233" />
      <lab_value reference_day_delta="-6" lab_value="1.633" />
      <lab_value reference_day_delta="-5" lab_value="1.733" />
      <lab_value reference_day_delta="-4" lab_value="2.250" />
      <lab_value reference_day_delta="-3" lab_value="2.583" />
      <lab_value reference_day_delta="-2" lab_value="2.967" />
      <lab_value reference_day_delta="-1" lab_value="3.083" />
      <lab_value reference_day_delta="0" lab_value="3.333" />
      <lab_value reference_day_delta="1" lab_value="3.200" />
      <lab_value reference_day_delta="3" lab_value="2.717" />
      <lab_value reference_day_delta="4" lab_value="2.467" />
      <lab_value reference_day_delta="5" lab_value="2.550" />
      <lab_value reference_day_delta="6" lab_value="2.850" />
      <lab_value reference_day_delta="7" lab_value="2.467" />
      <lab_value reference_day_delta="8" lab_value="2.417" />
      <lab_value reference_day_delta="9" lab_value="2.217" />
      <lab_value reference_day_delta="10" lab_value="2.283" />
      <lab_value reference_day_delta="11" lab_value="2.167" />
      <lab_value reference_day_delta="12" lab_value="2.167" />
      <lab_value reference_day_delta="13" lab_value="2.000" />
      <lab_value reference_day_delta="14" lab_value="1.867" />
    </lab_values>
    <assessments>
      <assessment value="temporal correlation" count="5" />
      <assessment value="no change" count="3" />
      <assessment value="no assessment" count="3" />
      <majority value="temporal correlation" concordance="0.45" />
    </assessments>
  </curve>
  <curve number="124">
    <medication>
      <medication_value reference_day_delta="0" />
      <medication_value reference_day_delta="1" />
      <medication_value reference_day_delta="2" />
      <medication_value reference_day_delta="3" />
      <medication_value reference_day_delta="4" />
      <medication_value reference_day_delta="5" />
    </medication>
    <lab_values>
      <lab_value reference_day_delta="-6" lab_value="1.783" />
      <lab_value reference_day_delta="-4" lab_value="1.500" />
      <lab_value reference_day_delta="-3" lab_value="1.417" />
      <lab_value reference_day_delta="-1" lab_value="1.317" />
      <lab_value reference_day_delta="0" lab_value="1.167" />
      <lab_value reference_day_delta="1" lab_value="1.133" />
      <lab_value reference_day_delta="2" lab_value="0.950" />
      <lab_value reference_day_delta="3" lab_value="0.917" />
      <lab_value reference_day_delta="5" lab_value="0.783" />
      <lab_value reference_day_delta="6" lab_value="0.833" />
      <lab_value reference_day_delta="7" lab_value="0.767" />
      <lab_value reference_day_delta="8" lab_value="0.733" />
      <lab_value reference_day_delta="9" lab_value="0.817" />
      <lab_value reference_day_delta="10" lab_value="0.850" />
      <lab_value reference_day_delta="11" lab_value="0.933" />
      <lab_value reference_day_delta="12" lab_value="0.967" />
    </lab_values>
    <assessments>
      <assessment value="temporal correlation" count="2" />
      <assessment value="no change" count="8" />
      <assessment value="no assessment" count="1" />
      <majority value="no change" concordance="0.73" />
    </assessments>
  </curve>
  <curve number="125">
    <medication>
      <medication_value reference_day_delta="0" />
      <medication_value reference_day_delta="2" />
      <medication_value reference_day_delta="3" />
      <medication_value reference_day_delta="4" />
      <medication_value reference_day_delta="5" />
      <medication_value reference_day_delta="6" />
      <medication_value reference_day_delta="7" />
      <medication_value reference_day_delta="9" />
      <medication_value reference_day_delta="10" />
      <medication_value reference_day_delta="11" />
      <medication_value reference_day_delta="12" />
      <medication_value reference_day_delta="13" />
      <medication_value reference_day_delta="14" />
    </medication>
    <lab_values>
      <lab_value reference_day_delta="-7" lab_value="0.686" />
      <lab_value reference_day_delta="-5" lab_value="0.700" />
      <lab_value reference_day_delta="-4" lab_value="0.486" />
      <lab_value reference_day_delta="-3" lab_value="0.357" />
      <lab_value reference_day_delta="-2" lab_value="0.300" />
      <lab_value reference_day_delta="-1" lab_value="0.214" />
      <lab_value reference_day_delta="0" lab_value="0.157" />
      <lab_value reference_day_delta="1" lab_value="0.143" />
      <lab_value reference_day_delta="2" lab_value="0.200" />
      <lab_value reference_day_delta="3" lab_value="0.214" />
      <lab_value reference_day_delta="4" lab_value="0.257" />
      <lab_value reference_day_delta="5" lab_value="0.243" />
      <lab_value reference_day_delta="6" lab_value="0.171" />
      <lab_value reference_day_delta="7" lab_value="0.114" />
      <lab_value reference_day_delta="8" lab_value="0.086" />
      <lab_value reference_day_delta="9" lab_value="0.114" />
      <lab_value reference_day_delta="10" lab_value="0.129" />
      <lab_value reference_day_delta="11" lab_value="0.057" />
      <lab_value reference_day_delta="12" lab_value="-0.014" />
      <lab_value reference_day_delta="13" lab_value="0.000" />
      <lab_value reference_day_delta="14" lab_value="-0.043" />
      <lab_value reference_day_delta="15" lab_value="-0.043" />
      <lab_value reference_day_delta="16" lab_value="-0.071" />
      <lab_value reference_day_delta="17" lab_value="-0.014" />
      <lab_value reference_day_delta="18" lab_value="0.000" />
      <lab_value reference_day_delta="19" lab_value="0.000" />
      <lab_value reference_day_delta="20" lab_value="0.057" />
      <lab_value reference_day_delta="21" lab_value="0.043" />
    </lab_values>
    <assessments>
      <assessment value="temporal correlation" count="1" />
      <assessment value="no change" count="9" />
      <assessment value="no assessment" count="1" />
      <majority value="no change" concordance="0.82" />
    </assessments>
  </curve>
  <curve number="126">
    <medication>
      <medication_value reference_day_delta="0" />
      <medication_value reference_day_delta="1" />
      <medication_value reference_day_delta="2" />
      <medication_value reference_day_delta="3" />
      <medication_value reference_day_delta="4" />
      <medication_value reference_day_delta="5" />
      <medication_value reference_day_delta="6" />
    </medication>
    <lab_values>
      <lab_value reference_day_delta="-7" lab_value="6.017" />
      <lab_value reference_day_delta="-6" lab_value="7.950" />
      <lab_value reference_day_delta="-5" lab_value="9.717" />
      <lab_value reference_day_delta="-4" lab_value="10.800" />
      <lab_value reference_day_delta="-3" lab_value="9.033" />
      <lab_value reference_day_delta="-2" lab_value="7.933" />
      <lab_value reference_day_delta="0" lab_value="7.867" />
      <lab_value reference_day_delta="1" lab_value="6.717" />
      <lab_value reference_day_delta="2" lab_value="6.633" />
      <lab_value reference_day_delta="3" lab_value="6.917" />
      <lab_value reference_day_delta="4" lab_value="5.867" />
      <lab_value reference_day_delta="5" lab_value="7.350" />
      <lab_value reference_day_delta="6" lab_value="6.583" />
      <lab_value reference_day_delta="7" lab_value="6.567" />
      <lab_value reference_day_delta="8" lab_value="5.933" />
      <lab_value reference_day_delta="9" lab_value="6.683" />
      <lab_value reference_day_delta="10" lab_value="7.400" />
      <lab_value reference_day_delta="11" lab_value="7.383" />
      <lab_value reference_day_delta="12" lab_value="7.333" />
      <lab_value reference_day_delta="13" lab_value="7.883" />
    </lab_values>
    <assessments>
      <assessment value="temporal correlation" count="1" />
      <assessment value="no change" count="7" />
      <assessment value="no assessment" count="3" />
      <majority value="no change" concordance="0.64" />
    </assessments>
  </curve>
  <curve number="127">
    <medication>
      <medication_value reference_day_delta="0" />
      <medication_value reference_day_delta="1" />
      <medication_value reference_day_delta="2" />
      <medication_value reference_day_delta="3" />
      <medication_value reference_day_delta="4" />
    </medication>
    <lab_values>
      <lab_value reference_day_delta="-7" lab_value="5.800" />
      <lab_value reference_day_delta="-6" lab_value="4.783" />
      <lab_value reference_day_delta="-5" lab_value="5.017" />
      <lab_value reference_day_delta="-4" lab_value="5.800" />
      <lab_value reference_day_delta="-3" lab_value="6.683" />
      <lab_value reference_day_delta="-2" lab_value="7.400" />
      <lab_value reference_day_delta="-1" lab_value="7.217" />
      <lab_value reference_day_delta="0" lab_value="8.617" />
      <lab_value reference_day_delta="1" lab_value="8.417" />
      <lab_value reference_day_delta="2" lab_value="7.233" />
      <lab_value reference_day_delta="3" lab_value="7.250" />
      <lab_value reference_day_delta="4" lab_value="6.550" />
      <lab_value reference_day_delta="5" lab_value="6.183" />
      <lab_value reference_day_delta="6" lab_value="5.667" />
      <lab_value reference_day_delta="7" lab_value="4.867" />
      <lab_value reference_day_delta="8" lab_value="4.650" />
      <lab_value reference_day_delta="9" lab_value="4.150" />
      <lab_value reference_day_delta="10" lab_value="3.967" />
      <lab_value reference_day_delta="11" lab_value="3.717" />
    </lab_values>
    <assessments>
      <assessment value="temporal correlation" count="8" />
      <assessment value="no change" count="2" />
      <assessment value="no assessment" count="1" />
      <majority value="temporal correlation" concordance="0.73" />
    </assessments>
  </curve>
  <curve number="128">
    <medication>
      <medication_value reference_day_delta="0" />
      <medication_value reference_day_delta="1" />
      <medication_value reference_day_delta="2" />
      <medication_value reference_day_delta="3" />
      <medication_value reference_day_delta="4" />
      <medication_value reference_day_delta="5" />
      <medication_value reference_day_delta="6" />
      <medication_value reference_day_delta="7" />
      <medication_value reference_day_delta="8" />
      <medication_value reference_day_delta="9" />
      <medication_value reference_day_delta="10" />
    </medication>
    <lab_values>
      <lab_value reference_day_delta="-7" lab_value="0.692" />
      <lab_value reference_day_delta="-6" lab_value="0.615" />
      <lab_value reference_day_delta="-5" lab_value="0.538" />
      <lab_value reference_day_delta="-4" lab_value="0.519" />
      <lab_value reference_day_delta="-3" lab_value="0.462" />
      <lab_value reference_day_delta="-2" lab_value="0.462" />
      <lab_value reference_day_delta="-1" lab_value="0.442" />
      <lab_value reference_day_delta="0" lab_value="0.442" />
      <lab_value reference_day_delta="1" lab_value="0.500" />
      <lab_value reference_day_delta="2" lab_value="0.423" />
      <lab_value reference_day_delta="3" lab_value="0.462" />
      <lab_value reference_day_delta="4" lab_value="0.558" />
      <lab_value reference_day_delta="5" lab_value="0.385" />
      <lab_value reference_day_delta="6" lab_value="0.346" />
      <lab_value reference_day_delta="7" lab_value="0.288" />
      <lab_value reference_day_delta="8" lab_value="0.269" />
      <lab_value reference_day_delta="9" lab_value="0.404" />
      <lab_value reference_day_delta="10" lab_value="0.365" />
      <lab_value reference_day_delta="11" lab_value="0.500" />
      <lab_value reference_day_delta="12" lab_value="0.538" />
      <lab_value reference_day_delta="13" lab_value="0.538" />
      <lab_value reference_day_delta="14" lab_value="0.500" />
      <lab_value reference_day_delta="15" lab_value="0.558" />
      <lab_value reference_day_delta="16" lab_value="0.596" />
    </lab_values>
    <assessments>
      <assessment value="temporal correlation" count="2" />
      <assessment value="no change" count="8" />
      <assessment value="no assessment" count="1" />
      <majority value="no change" concordance="0.73" />
    </assessments>
  </curve>
  <curve number="129">
    <medication>
      <medication_value reference_day_delta="0" />
      <medication_value reference_day_delta="1" />
      <medication_value reference_day_delta="2" />
      <medication_value reference_day_delta="3" />
      <medication_value reference_day_delta="4" />
      <medication_value reference_day_delta="5" />
      <medication_value reference_day_delta="6" />
      <medication_value reference_day_delta="7" />
      <medication_value reference_day_delta="8" />
    </medication>
    <lab_values>
      <lab_value reference_day_delta="-7" lab_value="2.767" />
      <lab_value reference_day_delta="-6" lab_value="3.833" />
      <lab_value reference_day_delta="-5" lab_value="3.450" />
      <lab_value reference_day_delta="-4" lab_value="3.517" />
      <lab_value reference_day_delta="-3" lab_value="5.750" />
      <lab_value reference_day_delta="-2" lab_value="6.117" />
      <lab_value reference_day_delta="-1" lab_value="6.267" />
      <lab_value reference_day_delta="0" lab_value="6.283" />
      <lab_value reference_day_delta="1" lab_value="6.150" />
      <lab_value reference_day_delta="2" lab_value="5.833" />
      <lab_value reference_day_delta="3" lab_value="5.933" />
      <lab_value reference_day_delta="4" lab_value="5.233" />
      <lab_value reference_day_delta="5" lab_value="4.883" />
      <lab_value reference_day_delta="6" lab_value="4.300" />
      <lab_value reference_day_delta="7" lab_value="4.650" />
      <lab_value reference_day_delta="8" lab_value="4.533" />
      <lab_value reference_day_delta="9" lab_value="5.400" />
      <lab_value reference_day_delta="10" lab_value="6.367" />
      <lab_value reference_day_delta="11" lab_value="4.733" />
      <lab_value reference_day_delta="12" lab_value="3.717" />
      <lab_value reference_day_delta="13" lab_value="2.950" />
      <lab_value reference_day_delta="14" lab_value="2.667" />
      <lab_value reference_day_delta="15" lab_value="2.333" />
    </lab_values>
    <assessments>
      <assessment value="temporal correlation" count="2" />
      <assessment value="no change" count="2" />
      <assessment value="no assessment" count="7" />
      <majority value="no assessment" concordance="0.64" />
    </assessments>
  </curve>
  <curve number="130">
    <medication>
      <medication_value reference_day_delta="0" />
      <medication_value reference_day_delta="1" />
      <medication_value reference_day_delta="2" />
      <medication_value reference_day_delta="3" />
      <medication_value reference_day_delta="4" />
      <medication_value reference_day_delta="5" />
      <medication_value reference_day_delta="6" />
      <medication_value reference_day_delta="7" />
      <medication_value reference_day_delta="8" />
      <medication_value reference_day_delta="9" />
    </medication>
    <lab_values>
      <lab_value reference_day_delta="-7" lab_value="0.314" />
      <lab_value reference_day_delta="-6" lab_value="0.314" />
      <lab_value reference_day_delta="-5" lab_value="0.300" />
      <lab_value reference_day_delta="-4" lab_value="0.243" />
      <lab_value reference_day_delta="-3" lab_value="0.214" />
      <lab_value reference_day_delta="-2" lab_value="0.243" />
      <lab_value reference_day_delta="-1" lab_value="0.214" />
      <lab_value reference_day_delta="0" lab_value="0.100" />
      <lab_value reference_day_delta="1" lab_value="0.000" />
      <lab_value reference_day_delta="2" lab_value="0.043" />
      <lab_value reference_day_delta="3" lab_value="-0.100" />
      <lab_value reference_day_delta="4" lab_value="-0.043" />
      <lab_value reference_day_delta="5" lab_value="-0.071" />
      <lab_value reference_day_delta="6" lab_value="0.114" />
      <lab_value reference_day_delta="7" lab_value="0.186" />
      <lab_value reference_day_delta="8" lab_value="0.257" />
      <lab_value reference_day_delta="9" lab_value="0.186" />
      <lab_value reference_day_delta="10" lab_value="0.400" />
      <lab_value reference_day_delta="11" lab_value="0.229" />
      <lab_value reference_day_delta="12" lab_value="0.143" />
      <lab_value reference_day_delta="13" lab_value="0.300" />
      <lab_value reference_day_delta="14" lab_value="0.157" />
      <lab_value reference_day_delta="15" lab_value="0.157" />
      <lab_value reference_day_delta="16" lab_value="0.200" />
    </lab_values>
    <assessments>
      <assessment value="temporal correlation" count="1" />
      <assessment value="no change" count="10" />
      <assessment value="no assessment" count="0" />
      <majority value="no change" concordance="0.91" />
    </assessments>
  </curve>
  <curve number="131">
    <medication>
      <medication_value reference_day_delta="0" />
      <medication_value reference_day_delta="1" />
      <medication_value reference_day_delta="2" />
      <medication_value reference_day_delta="3" />
      <medication_value reference_day_delta="4" />
      <medication_value reference_day_delta="5" />
      <medication_value reference_day_delta="6" />
      <medication_value reference_day_delta="7" />
      <medication_value reference_day_delta="8" />
      <medication_value reference_day_delta="9" />
      <medication_value reference_day_delta="10" />
      <medication_value reference_day_delta="12" />
      <medication_value reference_day_delta="13" />
      <medication_value reference_day_delta="14" />
    </medication>
    <lab_values>
      <lab_value reference_day_delta="-3" lab_value="0.944" />
      <lab_value reference_day_delta="-2" lab_value="1.111" />
      <lab_value reference_day_delta="-1" lab_value="0.917" />
      <lab_value reference_day_delta="0" lab_value="1.222" />
      <lab_value reference_day_delta="1" lab_value="1.167" />
      <lab_value reference_day_delta="2" lab_value="1.333" />
      <lab_value reference_day_delta="3" lab_value="1.250" />
      <lab_value reference_day_delta="4" lab_value="1.444" />
      <lab_value reference_day_delta="5" lab_value="1.417" />
      <lab_value reference_day_delta="6" lab_value="1.472" />
      <lab_value reference_day_delta="7" lab_value="1.667" />
      <lab_value reference_day_delta="8" lab_value="1.833" />
      <lab_value reference_day_delta="9" lab_value="1.750" />
      <lab_value reference_day_delta="10" lab_value="2.139" />
      <lab_value reference_day_delta="11" lab_value="2.278" />
      <lab_value reference_day_delta="12" lab_value="2.417" />
      <lab_value reference_day_delta="13" lab_value="1.917" />
      <lab_value reference_day_delta="14" lab_value="2.333" />
      <lab_value reference_day_delta="15" lab_value="2.028" />
      <lab_value reference_day_delta="16" lab_value="1.917" />
      <lab_value reference_day_delta="17" lab_value="1.694" />
      <lab_value reference_day_delta="19" lab_value="1.222" />
      <lab_value reference_day_delta="20" lab_value="1.361" />
      <lab_value reference_day_delta="21" lab_value="1.111" />
    </lab_values>
    <assessments>
      <assessment value="temporal correlation" count="9" />
      <assessment value="no change" count="2" />
      <assessment value="no assessment" count="0" />
      <majority value="temporal correlation" concordance="0.82" />
    </assessments>
  </curve>
  <curve number="132">
    <medication>
      <medication_value reference_day_delta="0" />
      <medication_value reference_day_delta="1" />
      <medication_value reference_day_delta="2" />
      <medication_value reference_day_delta="3" />
      <medication_value reference_day_delta="4" />
      <medication_value reference_day_delta="5" />
      <medication_value reference_day_delta="6" />
    </medication>
    <lab_values>
      <lab_value reference_day_delta="-7" lab_value="0.585" />
      <lab_value reference_day_delta="-6" lab_value="0.446" />
      <lab_value reference_day_delta="-5" lab_value="0.292" />
      <lab_value reference_day_delta="-4" lab_value="0.192" />
      <lab_value reference_day_delta="-3" lab_value="0.123" />
      <lab_value reference_day_delta="-2" lab_value="0.231" />
      <lab_value reference_day_delta="-1" lab_value="0.315" />
      <lab_value reference_day_delta="0" lab_value="0.369" />
      <lab_value reference_day_delta="1" lab_value="0.438" />
      <lab_value reference_day_delta="2" lab_value="0.423" />
      <lab_value reference_day_delta="3" lab_value="0.485" />
      <lab_value reference_day_delta="4" lab_value="0.608" />
      <lab_value reference_day_delta="5" lab_value="0.723" />
      <lab_value reference_day_delta="6" lab_value="0.815" />
      <lab_value reference_day_delta="7" lab_value="0.862" />
      <lab_value reference_day_delta="8" lab_value="0.900" />
      <lab_value reference_day_delta="9" lab_value="0.838" />
      <lab_value reference_day_delta="10" lab_value="0.892" />
      <lab_value reference_day_delta="11" lab_value="0.754" />
      <lab_value reference_day_delta="12" lab_value="0.677" />
      <lab_value reference_day_delta="13" lab_value="0.662" />
    </lab_values>
    <assessments>
      <assessment value="temporal correlation" count="2" />
      <assessment value="no change" count="6" />
      <assessment value="no assessment" count="3" />
      <majority value="no change" concordance="0.55" />
    </assessments>
  </curve>
  <curve number="133">
    <medication>
      <medication_value reference_day_delta="0" />
      <medication_value reference_day_delta="1" />
      <medication_value reference_day_delta="2" />
      <medication_value reference_day_delta="3" />
      <medication_value reference_day_delta="4" />
      <medication_value reference_day_delta="5" />
      <medication_value reference_day_delta="6" />
    </medication>
    <lab_values>
      <lab_value reference_day_delta="-7" lab_value="1.100" />
      <lab_value reference_day_delta="-6" lab_value="1.167" />
      <lab_value reference_day_delta="-5" lab_value="0.983" />
      <lab_value reference_day_delta="-4" lab_value="1.250" />
      <lab_value reference_day_delta="-3" lab_value="1.100" />
      <lab_value reference_day_delta="-2" lab_value="0.983" />
      <lab_value reference_day_delta="-1" lab_value="0.917" />
      <lab_value reference_day_delta="0" lab_value="0.817" />
      <lab_value reference_day_delta="1" lab_value="0.700" />
      <lab_value reference_day_delta="2" lab_value="0.750" />
      <lab_value reference_day_delta="3" lab_value="0.733" />
      <lab_value reference_day_delta="4" lab_value="0.700" />
      <lab_value reference_day_delta="5" lab_value="0.600" />
      <lab_value reference_day_delta="6" lab_value="0.650" />
      <lab_value reference_day_delta="7" lab_value="0.617" />
      <lab_value reference_day_delta="8" lab_value="0.617" />
      <lab_value reference_day_delta="9" lab_value="0.733" />
      <lab_value reference_day_delta="10" lab_value="0.783" />
      <lab_value reference_day_delta="11" lab_value="0.767" />
    </lab_values>
    <assessments>
      <assessment value="temporal correlation" count="2" />
      <assessment value="no change" count="8" />
      <assessment value="no assessment" count="1" />
      <majority value="no change" concordance="0.73" />
    </assessments>
  </curve>
  <curve number="134">
    <medication>
      <medication_value reference_day_delta="0" />
      <medication_value reference_day_delta="1" />
      <medication_value reference_day_delta="2" />
      <medication_value reference_day_delta="3" />
      <medication_value reference_day_delta="4" />
      <medication_value reference_day_delta="5" />
      <medication_value reference_day_delta="6" />
    </medication>
    <lab_values>
      <lab_value reference_day_delta="-7" lab_value="0.186" />
      <lab_value reference_day_delta="-6" lab_value="0.171" />
      <lab_value reference_day_delta="-5" lab_value="0.286" />
      <lab_value reference_day_delta="-4" lab_value="0.214" />
      <lab_value reference_day_delta="-3" lab_value="0.100" />
      <lab_value reference_day_delta="-2" lab_value="0.100" />
      <lab_value reference_day_delta="-1" lab_value="0.014" />
      <lab_value reference_day_delta="0" lab_value="0.014" />
      <lab_value reference_day_delta="1" lab_value="0.071" />
      <lab_value reference_day_delta="2" lab_value="0.043" />
      <lab_value reference_day_delta="3" lab_value="0.114" />
      <lab_value reference_day_delta="4" lab_value="0.129" />
      <lab_value reference_day_delta="5" lab_value="0.143" />
      <lab_value reference_day_delta="6" lab_value="0.171" />
      <lab_value reference_day_delta="7" lab_value="0.129" />
      <lab_value reference_day_delta="8" lab_value="0.300" />
      <lab_value reference_day_delta="9" lab_value="0.400" />
      <lab_value reference_day_delta="11" lab_value="0.371" />
      <lab_value reference_day_delta="12" lab_value="0.500" />
    </lab_values>
    <assessments>
      <assessment value="temporal correlation" count="0" />
      <assessment value="no change" count="11" />
      <assessment value="no assessment" count="0" />
      <majority value="no change" concordance="1.00" />
    </assessments>
  </curve>
  <curve number="135">
    <medication>
      <medication_value reference_day_delta="0" />
      <medication_value reference_day_delta="1" />
      <medication_value reference_day_delta="2" />
      <medication_value reference_day_delta="3" />
      <medication_value reference_day_delta="4" />
      <medication_value reference_day_delta="5" />
    </medication>
    <lab_values>
      <lab_value reference_day_delta="-7" lab_value="1.551" />
      <lab_value reference_day_delta="-6" lab_value="1.514" />
      <lab_value reference_day_delta="-5" lab_value="1.265" />
      <lab_value reference_day_delta="-4" lab_value="1.298" />
      <lab_value reference_day_delta="-3" lab_value="1.282" />
      <lab_value reference_day_delta="-2" lab_value="1.388" />
      <lab_value reference_day_delta="-1" lab_value="1.253" />
      <lab_value reference_day_delta="0" lab_value="1.196" />
      <lab_value reference_day_delta="1" lab_value="0.971" />
      <lab_value reference_day_delta="2" lab_value="0.727" />
      <lab_value reference_day_delta="3" lab_value="0.743" />
      <lab_value reference_day_delta="4" lab_value="0.792" />
      <lab_value reference_day_delta="5" lab_value="0.980" />
      <lab_value reference_day_delta="6" lab_value="0.829" />
      <lab_value reference_day_delta="7" lab_value="0.996" />
      <lab_value reference_day_delta="8" lab_value="0.767" />
      <lab_value reference_day_delta="9" lab_value="0.710" />
      <lab_value reference_day_delta="10" lab_value="0.727" />
      <lab_value reference_day_delta="11" lab_value="0.959" />
      <lab_value reference_day_delta="12" lab_value="1.339" />
    </lab_values>
    <assessments>
      <assessment value="temporal correlation" count="3" />
      <assessment value="no change" count="7" />
      <assessment value="no assessment" count="1" />
      <majority value="no change" concordance="0.64" />
    </assessments>
  </curve>
  <curve number="136">
    <medication>
      <medication_value reference_day_delta="0" />
      <medication_value reference_day_delta="1" />
      <medication_value reference_day_delta="2" />
      <medication_value reference_day_delta="3" />
      <medication_value reference_day_delta="4" />
    </medication>
    <lab_values>
      <lab_value reference_day_delta="-7" lab_value="0.686" />
      <lab_value reference_day_delta="-6" lab_value="0.865" />
      <lab_value reference_day_delta="-5" lab_value="0.682" />
      <lab_value reference_day_delta="-4" lab_value="0.776" />
      <lab_value reference_day_delta="-3" lab_value="1.567" />
      <lab_value reference_day_delta="-2" lab_value="1.151" />
      <lab_value reference_day_delta="-1" lab_value="0.939" />
      <lab_value reference_day_delta="0" lab_value="0.788" />
      <lab_value reference_day_delta="1" lab_value="0.808" />
      <lab_value reference_day_delta="2" lab_value="0.808" />
      <lab_value reference_day_delta="3" lab_value="0.784" />
      <lab_value reference_day_delta="4" lab_value="0.824" />
      <lab_value reference_day_delta="5" lab_value="1.322" />
      <lab_value reference_day_delta="6" lab_value="1.604" />
      <lab_value reference_day_delta="7" lab_value="2.257" />
      <lab_value reference_day_delta="8" lab_value="2.824" />
      <lab_value reference_day_delta="9" lab_value="2.547" />
      <lab_value reference_day_delta="10" lab_value="2.343" />
      <lab_value reference_day_delta="11" lab_value="1.743" />
    </lab_values>
    <assessments>
      <assessment value="temporal correlation" count="9" />
      <assessment value="no change" count="2" />
      <assessment value="no assessment" count="0" />
      <majority value="temporal correlation" concordance="0.82" />
    </assessments>
  </curve>
  <curve number="137">
    <medication>
      <medication_value reference_day_delta="0" />
      <medication_value reference_day_delta="1" />
      <medication_value reference_day_delta="2" />
      <medication_value reference_day_delta="3" />
      <medication_value reference_day_delta="4" />
      <medication_value reference_day_delta="5" />
      <medication_value reference_day_delta="6" />
      <medication_value reference_day_delta="7" />
      <medication_value reference_day_delta="8" />
    </medication>
    <lab_values>
      <lab_value reference_day_delta="-7" lab_value="1.077" />
      <lab_value reference_day_delta="-6" lab_value="0.885" />
      <lab_value reference_day_delta="-5" lab_value="0.558" />
      <lab_value reference_day_delta="-4" lab_value="0.442" />
      <lab_value reference_day_delta="-3" lab_value="0.423" />
      <lab_value reference_day_delta="-2" lab_value="0.404" />
      <lab_value reference_day_delta="-1" lab_value="0.423" />
      <lab_value reference_day_delta="0" lab_value="0.327" />
      <lab_value reference_day_delta="1" lab_value="0.385" />
      <lab_value reference_day_delta="2" lab_value="0.327" />
      <lab_value reference_day_delta="3" lab_value="0.308" />
      <lab_value reference_day_delta="4" lab_value="0.250" />
      <lab_value reference_day_delta="5" lab_value="0.250" />
      <lab_value reference_day_delta="6" lab_value="0.692" />
      <lab_value reference_day_delta="7" lab_value="0.635" />
      <lab_value reference_day_delta="8" lab_value="0.635" />
      <lab_value reference_day_delta="9" lab_value="0.654" />
      <lab_value reference_day_delta="10" lab_value="0.635" />
      <lab_value reference_day_delta="11" lab_value="0.538" />
      <lab_value reference_day_delta="12" lab_value="0.615" />
      <lab_value reference_day_delta="13" lab_value="0.538" />
      <lab_value reference_day_delta="15" lab_value="0.481" />
    </lab_values>
    <assessments>
      <assessment value="temporal correlation" count="0" />
      <assessment value="no change" count="10" />
      <assessment value="no assessment" count="1" />
      <majority value="no change" concordance="0.91" />
    </assessments>
  </curve>
  <curve number="138">
    <medication>
      <medication_value reference_day_delta="0" />
      <medication_value reference_day_delta="1" />
      <medication_value reference_day_delta="2" />
      <medication_value reference_day_delta="3" />
      <medication_value reference_day_delta="4" />
      <medication_value reference_day_delta="5" />
      <medication_value reference_day_delta="6" />
      <medication_value reference_day_delta="7" />
    </medication>
    <lab_values>
      <lab_value reference_day_delta="-7" lab_value="0.423" />
      <lab_value reference_day_delta="-6" lab_value="0.323" />
      <lab_value reference_day_delta="-5" lab_value="0.246" />
      <lab_value reference_day_delta="-4" lab_value="0.246" />
      <lab_value reference_day_delta="-3" lab_value="0.315" />
      <lab_value reference_day_delta="-2" lab_value="0.431" />
      <lab_value reference_day_delta="-1" lab_value="0.277" />
      <lab_value reference_day_delta="0" lab_value="0.269" />
      <lab_value reference_day_delta="1" lab_value="0.331" />
      <lab_value reference_day_delta="2" lab_value="0.315" />
      <lab_value reference_day_delta="3" lab_value="0.308" />
      <lab_value reference_day_delta="4" lab_value="0.308" />
      <lab_value reference_day_delta="5" lab_value="0.254" />
      <lab_value reference_day_delta="6" lab_value="0.369" />
      <lab_value reference_day_delta="7" lab_value="0.508" />
      <lab_value reference_day_delta="8" lab_value="0.692" />
      <lab_value reference_day_delta="9" lab_value="0.808" />
      <lab_value reference_day_delta="10" lab_value="0.623" />
      <lab_value reference_day_delta="11" lab_value="0.608" />
      <lab_value reference_day_delta="12" lab_value="0.415" />
      <lab_value reference_day_delta="13" lab_value="0.477" />
    </lab_values>
    <assessments>
      <assessment value="temporal correlation" count="2" />
      <assessment value="no change" count="9" />
      <assessment value="no assessment" count="0" />
      <majority value="no change" concordance="0.82" />
    </assessments>
  </curve>
  <curve number="139">
    <medication>
      <medication_value reference_day_delta="0" />
      <medication_value reference_day_delta="1" />
      <medication_value reference_day_delta="2" />
      <medication_value reference_day_delta="3" />
      <medication_value reference_day_delta="4" />
      <medication_value reference_day_delta="5" />
      <medication_value reference_day_delta="6" />
      <medication_value reference_day_delta="7" />
      <medication_value reference_day_delta="8" />
      <medication_value reference_day_delta="9" />
      <medication_value reference_day_delta="10" />
    </medication>
    <lab_values>
      <lab_value reference_day_delta="-7" lab_value="1.265" />
      <lab_value reference_day_delta="-6" lab_value="1.335" />
      <lab_value reference_day_delta="-5" lab_value="1.445" />
      <lab_value reference_day_delta="-4" lab_value="2.465" />
      <lab_value reference_day_delta="-3" lab_value="1.004" />
      <lab_value reference_day_delta="-2" lab_value="1.139" />
      <lab_value reference_day_delta="-1" lab_value="1.057" />
      <lab_value reference_day_delta="0" lab_value="0.931" />
      <lab_value reference_day_delta="1" lab_value="0.902" />
      <lab_value reference_day_delta="2" lab_value="0.906" />
      <lab_value reference_day_delta="3" lab_value="0.804" />
      <lab_value reference_day_delta="4" lab_value="0.812" />
      <lab_value reference_day_delta="5" lab_value="0.853" />
      <lab_value reference_day_delta="6" lab_value="0.963" />
      <lab_value reference_day_delta="7" lab_value="1.078" />
      <lab_value reference_day_delta="8" lab_value="1.318" />
      <lab_value reference_day_delta="9" lab_value="1.461" />
      <lab_value reference_day_delta="10" lab_value="1.265" />
      <lab_value reference_day_delta="11" lab_value="1.620" />
      <lab_value reference_day_delta="12" lab_value="1.698" />
      <lab_value reference_day_delta="13" lab_value="1.588" />
      <lab_value reference_day_delta="14" lab_value="1.453" />
      <lab_value reference_day_delta="15" lab_value="1.167" />
      <lab_value reference_day_delta="16" lab_value="1.408" />
      <lab_value reference_day_delta="17" lab_value="1.171" />
    </lab_values>
    <assessments>
      <assessment value="temporal correlation" count="7" />
      <assessment value="no change" count="3" />
      <assessment value="no assessment" count="1" />
      <majority value="temporal correlation" concordance="0.64" />
    </assessments>
  </curve>
  <curve number="140">
    <medication>
      <medication_value reference_day_delta="0" />
      <medication_value reference_day_delta="1" />
      <medication_value reference_day_delta="2" />
      <medication_value reference_day_delta="3" />
      <medication_value reference_day_delta="4" />
      <medication_value reference_day_delta="5" />
      <medication_value reference_day_delta="6" />
    </medication>
    <lab_values>
      <lab_value reference_day_delta="-7" lab_value="0.865" />
      <lab_value reference_day_delta="-6" lab_value="0.923" />
      <lab_value reference_day_delta="-5" lab_value="0.885" />
      <lab_value reference_day_delta="-4" lab_value="1.077" />
      <lab_value reference_day_delta="-3" lab_value="1.231" />
      <lab_value reference_day_delta="-2" lab_value="0.865" />
      <lab_value reference_day_delta="-1" lab_value="0.538" />
      <lab_value reference_day_delta="0" lab_value="0.442" />
      <lab_value reference_day_delta="1" lab_value="0.346" />
      <lab_value reference_day_delta="2" lab_value="0.327" />
      <lab_value reference_day_delta="3" lab_value="0.308" />
      <lab_value reference_day_delta="4" lab_value="0.212" />
      <lab_value reference_day_delta="5" lab_value="0.212" />
      <lab_value reference_day_delta="6" lab_value="0.269" />
      <lab_value reference_day_delta="7" lab_value="0.288" />
      <lab_value reference_day_delta="8" lab_value="0.308" />
      <lab_value reference_day_delta="9" lab_value="0.385" />
      <lab_value reference_day_delta="10" lab_value="0.635" />
      <lab_value reference_day_delta="11" lab_value="0.750" />
      <lab_value reference_day_delta="12" lab_value="0.558" />
      <lab_value reference_day_delta="13" lab_value="0.538" />
    </lab_values>
    <assessments>
      <assessment value="temporal correlation" count="1" />
      <assessment value="no change" count="7" />
      <assessment value="no assessment" count="3" />
      <majority value="no change" concordance="0.64" />
    </assessments>
  </curve>
  <curve number="141">
    <medication>
      <medication_value reference_day_delta="0" />
      <medication_value reference_day_delta="1" />
      <medication_value reference_day_delta="2" />
      <medication_value reference_day_delta="3" />
      <medication_value reference_day_delta="4" />
      <medication_value reference_day_delta="5" />
      <medication_value reference_day_delta="6" />
    </medication>
    <lab_values>
      <lab_value reference_day_delta="-7" lab_value="0.423" />
      <lab_value reference_day_delta="-4" lab_value="0.423" />
      <lab_value reference_day_delta="-3" lab_value="0.431" />
      <lab_value reference_day_delta="-2" lab_value="0.408" />
      <lab_value reference_day_delta="-1" lab_value="0.508" />
      <lab_value reference_day_delta="1" lab_value="1.462" />
      <lab_value reference_day_delta="2" lab_value="1.038" />
      <lab_value reference_day_delta="3" lab_value="0.692" />
      <lab_value reference_day_delta="4" lab_value="0.585" />
      <lab_value reference_day_delta="5" lab_value="1.054" />
      <lab_value reference_day_delta="6" lab_value="1.215" />
      <lab_value reference_day_delta="7" lab_value="1.446" />
      <lab_value reference_day_delta="8" lab_value="1.362" />
      <lab_value reference_day_delta="11" lab_value="1.185" />
      <lab_value reference_day_delta="12" lab_value="0.831" />
      <lab_value reference_day_delta="13" lab_value="0.792" />
    </lab_values>
    <assessments>
      <assessment value="temporal correlation" count="10" />
      <assessment value="no change" count="0" />
      <assessment value="no assessment" count="1" />
      <majority value="temporal correlation" concordance="0.91" />
    </assessments>
  </curve>
  <curve number="142">
    <medication>
      <medication_value reference_day_delta="0" />
      <medication_value reference_day_delta="1" />
      <medication_value reference_day_delta="2" />
      <medication_value reference_day_delta="3" />
      <medication_value reference_day_delta="4" />
      <medication_value reference_day_delta="5" />
      <medication_value reference_day_delta="6" />
      <medication_value reference_day_delta="7" />
      <medication_value reference_day_delta="8" />
      <medication_value reference_day_delta="9" />
    </medication>
    <lab_values>
      <lab_value reference_day_delta="-7" lab_value="0.788" />
      <lab_value reference_day_delta="-6" lab_value="0.712" />
      <lab_value reference_day_delta="-5" lab_value="0.558" />
      <lab_value reference_day_delta="-4" lab_value="0.692" />
      <lab_value reference_day_delta="-3" lab_value="0.750" />
      <lab_value reference_day_delta="-2" lab_value="0.673" />
      <lab_value reference_day_delta="-1" lab_value="0.808" />
      <lab_value reference_day_delta="0" lab_value="0.558" />
      <lab_value reference_day_delta="1" lab_value="0.500" />
      <lab_value reference_day_delta="2" lab_value="0.269" />
      <lab_value reference_day_delta="3" lab_value="0.269" />
      <lab_value reference_day_delta="4" lab_value="0.346" />
      <lab_value reference_day_delta="5" lab_value="0.423" />
      <lab_value reference_day_delta="6" lab_value="0.654" />
      <lab_value reference_day_delta="7" lab_value="0.962" />
      <lab_value reference_day_delta="8" lab_value="0.731" />
      <lab_value reference_day_delta="9" lab_value="1.327" />
      <lab_value reference_day_delta="10" lab_value="1.808" />
      <lab_value reference_day_delta="11" lab_value="1.904" />
      <lab_value reference_day_delta="12" lab_value="2.135" />
      <lab_value reference_day_delta="13" lab_value="2.365" />
      <lab_value reference_day_delta="14" lab_value="2.750" />
      <lab_value reference_day_delta="15" lab_value="2.212" />
      <lab_value reference_day_delta="16" lab_value="2.038" />
    </lab_values>
    <assessments>
      <assessment value="temporal correlation" count="10" />
      <assessment value="no change" count="0" />
      <assessment value="no assessment" count="1" />
      <majority value="temporal correlation" concordance="0.91" />
    </assessments>
  </curve>
  <curve number="143">
    <medication>
      <medication_value reference_day_delta="0" />
      <medication_value reference_day_delta="1" />
      <medication_value reference_day_delta="2" />
      <medication_value reference_day_delta="3" />
      <medication_value reference_day_delta="4" />
      <medication_value reference_day_delta="5" />
      <medication_value reference_day_delta="6" />
    </medication>
    <lab_values>
      <lab_value reference_day_delta="-7" lab_value="1.500" />
      <lab_value reference_day_delta="-6" lab_value="1.250" />
      <lab_value reference_day_delta="-5" lab_value="1.139" />
      <lab_value reference_day_delta="-4" lab_value="1.111" />
      <lab_value reference_day_delta="-3" lab_value="1.250" />
      <lab_value reference_day_delta="-2" lab_value="1.417" />
      <lab_value reference_day_delta="-1" lab_value="1.417" />
      <lab_value reference_day_delta="1" lab_value="1.139" />
      <lab_value reference_day_delta="2" lab_value="1.194" />
      <lab_value reference_day_delta="3" lab_value="0.778" />
      <lab_value reference_day_delta="4" lab_value="0.556" />
      <lab_value reference_day_delta="5" lab_value="0.750" />
      <lab_value reference_day_delta="6" lab_value="0.806" />
      <lab_value reference_day_delta="7" lab_value="1.083" />
      <lab_value reference_day_delta="8" lab_value="1.278" />
      <lab_value reference_day_delta="9" lab_value="1.528" />
      <lab_value reference_day_delta="10" lab_value="1.750" />
      <lab_value reference_day_delta="11" lab_value="1.611" />
      <lab_value reference_day_delta="12" lab_value="1.694" />
      <lab_value reference_day_delta="13" lab_value="1.750" />
    </lab_values>
    <assessments>
      <assessment value="temporal correlation" count="7" />
      <assessment value="no change" count="3" />
      <assessment value="no assessment" count="1" />
      <majority value="temporal correlation" concordance="0.64" />
    </assessments>
  </curve>
  <curve number="144">
    <medication>
      <medication_value reference_day_delta="0" />
      <medication_value reference_day_delta="1" />
      <medication_value reference_day_delta="2" />
      <medication_value reference_day_delta="3" />
      <medication_value reference_day_delta="4" />
      <medication_value reference_day_delta="5" />
      <medication_value reference_day_delta="6" />
    </medication>
    <lab_values>
      <lab_value reference_day_delta="-7" lab_value="4.667" />
      <lab_value reference_day_delta="-6" lab_value="4.417" />
      <lab_value reference_day_delta="-5" lab_value="4.467" />
      <lab_value reference_day_delta="-4" lab_value="4.833" />
      <lab_value reference_day_delta="-3" lab_value="5.933" />
      <lab_value reference_day_delta="-2" lab_value="5.400" />
      <lab_value reference_day_delta="-1" lab_value="4.933" />
      <lab_value reference_day_delta="0" lab_value="4.683" />
      <lab_value reference_day_delta="1" lab_value="3.500" />
      <lab_value reference_day_delta="2" lab_value="3.700" />
      <lab_value reference_day_delta="3" lab_value="4.017" />
      <lab_value reference_day_delta="4" lab_value="3.817" />
      <lab_value reference_day_delta="5" lab_value="3.767" />
      <lab_value reference_day_delta="6" lab_value="3.500" />
      <lab_value reference_day_delta="7" lab_value="3.900" />
      <lab_value reference_day_delta="8" lab_value="3.900" />
      <lab_value reference_day_delta="9" lab_value="3.867" />
      <lab_value reference_day_delta="10" lab_value="3.917" />
      <lab_value reference_day_delta="11" lab_value="3.983" />
      <lab_value reference_day_delta="12" lab_value="3.600" />
      <lab_value reference_day_delta="13" lab_value="3.367" />
    </lab_values>
    <assessments>
      <assessment value="temporal correlation" count="2" />
      <assessment value="no change" count="1" />
      <assessment value="no assessment" count="8" />
      <majority value="no assessment" concordance="0.73" />
    </assessments>
  </curve>
  <curve number="145">
    <medication>
      <medication_value reference_day_delta="0" />
      <medication_value reference_day_delta="1" />
      <medication_value reference_day_delta="2" />
      <medication_value reference_day_delta="3" />
      <medication_value reference_day_delta="4" />
      <medication_value reference_day_delta="5" />
      <medication_value reference_day_delta="6" />
      <medication_value reference_day_delta="7" />
      <medication_value reference_day_delta="8" />
      <medication_value reference_day_delta="9" />
    </medication>
    <lab_values>
      <lab_value reference_day_delta="-7" lab_value="2.906" />
      <lab_value reference_day_delta="-6" lab_value="2.992" />
      <lab_value reference_day_delta="-5" lab_value="3.045" />
      <lab_value reference_day_delta="-4" lab_value="2.478" />
      <lab_value reference_day_delta="-3" lab_value="2.588" />
      <lab_value reference_day_delta="-2" lab_value="2.184" />
      <lab_value reference_day_delta="-1" lab_value="1.861" />
      <lab_value reference_day_delta="0" lab_value="1.878" />
      <lab_value reference_day_delta="1" lab_value="1.661" />
      <lab_value reference_day_delta="2" lab_value="1.608" />
      <lab_value reference_day_delta="3" lab_value="1.322" />
      <lab_value reference_day_delta="4" lab_value="1.127" />
      <lab_value reference_day_delta="5" lab_value="0.939" />
      <lab_value reference_day_delta="6" lab_value="0.755" />
      <lab_value reference_day_delta="7" lab_value="0.596" />
      <lab_value reference_day_delta="8" lab_value="0.494" />
      <lab_value reference_day_delta="9" lab_value="0.722" />
      <lab_value reference_day_delta="10" lab_value="1.029" />
      <lab_value reference_day_delta="11" lab_value="0.976" />
      <lab_value reference_day_delta="12" lab_value="1.049" />
      <lab_value reference_day_delta="13" lab_value="1.992" />
      <lab_value reference_day_delta="16" lab_value="1.302" />
    </lab_values>
    <assessments>
      <assessment value="temporal correlation" count="5" />
      <assessment value="no change" count="2" />
      <assessment value="no assessment" count="4" />
      <majority value="temporal correlation" concordance="0.45" />
    </assessments>
  </curve>
  <curve number="146">
    <medication>
      <medication_value reference_day_delta="0" />
      <medication_value reference_day_delta="1" />
      <medication_value reference_day_delta="2" />
      <medication_value reference_day_delta="4" />
      <medication_value reference_day_delta="5" />
      <medication_value reference_day_delta="6" />
    </medication>
    <lab_values>
      <lab_value reference_day_delta="-5" lab_value="5.000" />
      <lab_value reference_day_delta="-4" lab_value="4.817" />
      <lab_value reference_day_delta="-3" lab_value="5.183" />
      <lab_value reference_day_delta="-2" lab_value="4.333" />
      <lab_value reference_day_delta="-1" lab_value="3.333" />
      <lab_value reference_day_delta="0" lab_value="4.333" />
      <lab_value reference_day_delta="1" lab_value="4.783" />
      <lab_value reference_day_delta="2" lab_value="4.067" />
      <lab_value reference_day_delta="3" lab_value="7.533" />
      <lab_value reference_day_delta="4" lab_value="7.283" />
      <lab_value reference_day_delta="5" lab_value="7.783" />
      <lab_value reference_day_delta="6" lab_value="9.633" />
      <lab_value reference_day_delta="7" lab_value="13.550" />
      <lab_value reference_day_delta="8" lab_value="12.450" />
      <lab_value reference_day_delta="9" lab_value="13.633" />
      <lab_value reference_day_delta="10" lab_value="13.450" />
      <lab_value reference_day_delta="11" lab_value="10.583" />
      <lab_value reference_day_delta="12" lab_value="9.467" />
      <lab_value reference_day_delta="13" lab_value="8.600" />
    </lab_values>
    <assessments>
      <assessment value="temporal correlation" count="6" />
      <assessment value="no change" count="1" />
      <assessment value="no assessment" count="4" />
      <majority value="temporal correlation" concordance="0.55" />
    </assessments>
  </curve>
  <curve number="147">
    <medication>
      <medication_value reference_day_delta="0" />
      <medication_value reference_day_delta="1" />
      <medication_value reference_day_delta="2" />
      <medication_value reference_day_delta="3" />
      <medication_value reference_day_delta="4" />
      <medication_value reference_day_delta="5" />
      <medication_value reference_day_delta="6" />
    </medication>
    <lab_values>
      <lab_value reference_day_delta="-7" lab_value="0.571" />
      <lab_value reference_day_delta="-4" lab_value="0.743" />
      <lab_value reference_day_delta="-3" lab_value="0.629" />
      <lab_value reference_day_delta="-2" lab_value="0.586" />
      <lab_value reference_day_delta="-1" lab_value="0.529" />
      <lab_value reference_day_delta="0" lab_value="0.757" />
      <lab_value reference_day_delta="1" lab_value="0.671" />
      <lab_value reference_day_delta="2" lab_value="0.714" />
      <lab_value reference_day_delta="3" lab_value="0.657" />
      <lab_value reference_day_delta="4" lab_value="0.757" />
      <lab_value reference_day_delta="5" lab_value="0.700" />
      <lab_value reference_day_delta="6" lab_value="0.786" />
      <lab_value reference_day_delta="7" lab_value="0.757" />
      <lab_value reference_day_delta="8" lab_value="1.100" />
      <lab_value reference_day_delta="9" lab_value="0.829" />
      <lab_value reference_day_delta="10" lab_value="0.614" />
      <lab_value reference_day_delta="11" lab_value="0.529" />
      <lab_value reference_day_delta="12" lab_value="0.700" />
      <lab_value reference_day_delta="13" lab_value="1.514" />
    </lab_values>
    <assessments>
      <assessment value="temporal correlation" count="0" />
      <assessment value="no change" count="11" />
      <assessment value="no assessment" count="0" />
      <majority value="no change" concordance="1.00" />
    </assessments>
  </curve>
  <curve number="148">
    <medication>
      <medication_value reference_day_delta="0" />
      <medication_value reference_day_delta="1" />
      <medication_value reference_day_delta="2" />
      <medication_value reference_day_delta="3" />
      <medication_value reference_day_delta="4" />
      <medication_value reference_day_delta="5" />
      <medication_value reference_day_delta="6" />
      <medication_value reference_day_delta="7" />
      <medication_value reference_day_delta="8" />
    </medication>
    <lab_values>
      <lab_value reference_day_delta="-7" lab_value="1.269" />
      <lab_value reference_day_delta="-6" lab_value="0.904" />
      <lab_value reference_day_delta="-5" lab_value="0.788" />
      <lab_value reference_day_delta="-4" lab_value="0.904" />
      <lab_value reference_day_delta="-3" lab_value="0.635" />
      <lab_value reference_day_delta="-2" lab_value="0.731" />
      <lab_value reference_day_delta="-1" lab_value="0.923" />
      <lab_value reference_day_delta="0" lab_value="1.115" />
      <lab_value reference_day_delta="1" lab_value="1.115" />
      <lab_value reference_day_delta="2" lab_value="1.115" />
      <lab_value reference_day_delta="3" lab_value="1.250" />
      <lab_value reference_day_delta="4" lab_value="0.942" />
      <lab_value reference_day_delta="5" lab_value="0.596" />
      <lab_value reference_day_delta="6" lab_value="0.423" />
      <lab_value reference_day_delta="7" lab_value="0.712" />
      <lab_value reference_day_delta="8" lab_value="1.250" />
      <lab_value reference_day_delta="9" lab_value="0.808" />
      <lab_value reference_day_delta="10" lab_value="1.212" />
      <lab_value reference_day_delta="11" lab_value="0.923" />
      <lab_value reference_day_delta="12" lab_value="1.115" />
      <lab_value reference_day_delta="13" lab_value="1.250" />
      <lab_value reference_day_delta="14" lab_value="1.308" />
    </lab_values>
    <assessments>
      <assessment value="temporal correlation" count="1" />
      <assessment value="no change" count="3" />
      <assessment value="no assessment" count="7" />
      <majority value="no assessment" concordance="0.64" />
    </assessments>
  </curve>
  <curve number="149">
    <medication>
      <medication_value reference_day_delta="0" />
      <medication_value reference_day_delta="1" />
      <medication_value reference_day_delta="2" />
      <medication_value reference_day_delta="3" />
      <medication_value reference_day_delta="4" />
      <medication_value reference_day_delta="5" />
      <medication_value reference_day_delta="6" />
      <medication_value reference_day_delta="7" />
      <medication_value reference_day_delta="8" />
      <medication_value reference_day_delta="9" />
      <medication_value reference_day_delta="10" />
      <medication_value reference_day_delta="11" />
      <medication_value reference_day_delta="12" />
      <medication_value reference_day_delta="13" />
      <medication_value reference_day_delta="14" />
      <medication_value reference_day_delta="15" />
      <medication_value reference_day_delta="16" />
      <medication_value reference_day_delta="17" />
      <medication_value reference_day_delta="18" />
    </medication>
    <lab_values>
      <lab_value reference_day_delta="-7" lab_value="0.696" />
      <lab_value reference_day_delta="-5" lab_value="0.870" />
      <lab_value reference_day_delta="-4" lab_value="0.609" />
      <lab_value reference_day_delta="-3" lab_value="0.522" />
      <lab_value reference_day_delta="-2" lab_value="0.500" />
      <lab_value reference_day_delta="-1" lab_value="0.435" />
      <lab_value reference_day_delta="0" lab_value="0.457" />
      <lab_value reference_day_delta="1" lab_value="0.326" />
      <lab_value reference_day_delta="2" lab_value="0.413" />
      <lab_value reference_day_delta="3" lab_value="0.283" />
      <lab_value reference_day_delta="4" lab_value="0.326" />
      <lab_value reference_day_delta="5" lab_value="0.283" />
      <lab_value reference_day_delta="6" lab_value="0.304" />
      <lab_value reference_day_delta="7" lab_value="0.109" />
      <lab_value reference_day_delta="8" lab_value="-0.022" />
      <lab_value reference_day_delta="9" lab_value="-0.087" />
      <lab_value reference_day_delta="10" lab_value="-0.196" />
      <lab_value reference_day_delta="11" lab_value="-0.196" />
      <lab_value reference_day_delta="12" lab_value="-0.130" />
      <lab_value reference_day_delta="13" lab_value="-0.065" />
      <lab_value reference_day_delta="14" lab_value="-0.043" />
      <lab_value reference_day_delta="15" lab_value="0.022" />
      <lab_value reference_day_delta="16" lab_value="0.065" />
      <lab_value reference_day_delta="17" lab_value="0.130" />
      <lab_value reference_day_delta="18" lab_value="0.217" />
      <lab_value reference_day_delta="19" lab_value="0.174" />
      <lab_value reference_day_delta="20" lab_value="0.326" />
      <lab_value reference_day_delta="21" lab_value="0.478" />
      <lab_value reference_day_delta="22" lab_value="0.587" />
      <lab_value reference_day_delta="23" lab_value="0.413" />
      <lab_value reference_day_delta="24" lab_value="0.500" />
      <lab_value reference_day_delta="25" lab_value="0.522" />
    </lab_values>
    <assessments>
      <assessment value="temporal correlation" count="3" />
      <assessment value="no change" count="2" />
      <assessment value="no assessment" count="6" />
      <majority value="no assessment" concordance="0.55" />
    </assessments>
  </curve>
  <curve number="150">
    <medication>
      <medication_value reference_day_delta="0" />
      <medication_value reference_day_delta="1" />
      <medication_value reference_day_delta="2" />
      <medication_value reference_day_delta="3" />
      <medication_value reference_day_delta="4" />
      <medication_value reference_day_delta="5" />
    </medication>
    <lab_values>
      <lab_value reference_day_delta="-7" lab_value="-0.186" />
      <lab_value reference_day_delta="-6" lab_value="-0.129" />
      <lab_value reference_day_delta="-5" lab_value="-0.157" />
      <lab_value reference_day_delta="-4" lab_value="-0.100" />
      <lab_value reference_day_delta="-3" lab_value="0.057" />
      <lab_value reference_day_delta="-2" lab_value="-0.029" />
      <lab_value reference_day_delta="-1" lab_value="-0.100" />
      <lab_value reference_day_delta="0" lab_value="-0.100" />
      <lab_value reference_day_delta="1" lab_value="-0.071" />
      <lab_value reference_day_delta="2" lab_value="0.143" />
      <lab_value reference_day_delta="3" lab_value="0.029" />
      <lab_value reference_day_delta="4" lab_value="0.214" />
      <lab_value reference_day_delta="5" lab_value="0.243" />
      <lab_value reference_day_delta="6" lab_value="0.300" />
      <lab_value reference_day_delta="7" lab_value="0.300" />
      <lab_value reference_day_delta="8" lab_value="0.300" />
      <lab_value reference_day_delta="9" lab_value="0.286" />
      <lab_value reference_day_delta="10" lab_value="0.286" />
      <lab_value reference_day_delta="11" lab_value="0.357" />
      <lab_value reference_day_delta="12" lab_value="0.386" />
    </lab_values>
    <assessments>
      <assessment value="temporal correlation" count="8" />
      <assessment value="no change" count="3" />
      <assessment value="no assessment" count="0" />
      <majority value="temporal correlation" concordance="0.73" />
    </assessments>
  </curve>
  <curve number="151">
    <medication>
      <medication_value reference_day_delta="0" />
      <medication_value reference_day_delta="2" />
      <medication_value reference_day_delta="3" />
      <medication_value reference_day_delta="4" />
      <medication_value reference_day_delta="5" />
      <medication_value reference_day_delta="6" />
      <medication_value reference_day_delta="7" />
      <medication_value reference_day_delta="9" />
      <medication_value reference_day_delta="10" />
      <medication_value reference_day_delta="11" />
      <medication_value reference_day_delta="12" />
      <medication_value reference_day_delta="13" />
      <medication_value reference_day_delta="14" />
    </medication>
    <lab_values>
      <lab_value reference_day_delta="-7" lab_value="0.824" />
      <lab_value reference_day_delta="-5" lab_value="0.890" />
      <lab_value reference_day_delta="-4" lab_value="0.816" />
      <lab_value reference_day_delta="-2" lab_value="0.669" />
      <lab_value reference_day_delta="-1" lab_value="0.743" />
      <lab_value reference_day_delta="0" lab_value="0.702" />
      <lab_value reference_day_delta="1" lab_value="0.641" />
      <lab_value reference_day_delta="2" lab_value="0.522" />
      <lab_value reference_day_delta="3" lab_value="0.588" />
      <lab_value reference_day_delta="4" lab_value="0.629" />
      <lab_value reference_day_delta="5" lab_value="0.478" />
      <lab_value reference_day_delta="6" lab_value="0.506" />
      <lab_value reference_day_delta="7" lab_value="0.490" />
      <lab_value reference_day_delta="8" lab_value="0.478" />
      <lab_value reference_day_delta="9" lab_value="0.518" />
      <lab_value reference_day_delta="10" lab_value="0.580" />
      <lab_value reference_day_delta="11" lab_value="0.641" />
      <lab_value reference_day_delta="12" lab_value="0.649" />
      <lab_value reference_day_delta="13" lab_value="0.800" />
      <lab_value reference_day_delta="14" lab_value="1.102" />
      <lab_value reference_day_delta="16" lab_value="1.845" />
      <lab_value reference_day_delta="17" lab_value="2.294" />
      <lab_value reference_day_delta="18" lab_value="2.367" />
      <lab_value reference_day_delta="19" lab_value="2.453" />
      <lab_value reference_day_delta="20" lab_value="2.522" />
      <lab_value reference_day_delta="21" lab_value="2.441" />
    </lab_values>
    <assessments>
      <assessment value="temporal correlation" count="10" />
      <assessment value="no change" count="0" />
      <assessment value="no assessment" count="1" />
      <majority value="temporal correlation" concordance="0.91" />
    </assessments>
  </curve>
  <curve number="152">
    <medication>
      <medication_value reference_day_delta="0" />
      <medication_value reference_day_delta="1" />
      <medication_value reference_day_delta="2" />
      <medication_value reference_day_delta="3" />
      <medication_value reference_day_delta="4" />
      <medication_value reference_day_delta="5" />
      <medication_value reference_day_delta="6" />
      <medication_value reference_day_delta="7" />
      <medication_value reference_day_delta="8" />
      <medication_value reference_day_delta="9" />
      <medication_value reference_day_delta="10" />
      <medication_value reference_day_delta="11" />
    </medication>
    <lab_values>
      <lab_value reference_day_delta="-7" lab_value="0.257" />
      <lab_value reference_day_delta="-6" lab_value="0.271" />
      <lab_value reference_day_delta="-5" lab_value="0.229" />
      <lab_value reference_day_delta="-4" lab_value="0.243" />
      <lab_value reference_day_delta="-3" lab_value="0.200" />
      <lab_value reference_day_delta="-2" lab_value="0.343" />
      <lab_value reference_day_delta="-1" lab_value="0.286" />
      <lab_value reference_day_delta="0" lab_value="0.186" />
      <lab_value reference_day_delta="1" lab_value="0.329" />
      <lab_value reference_day_delta="2" lab_value="0.343" />
      <lab_value reference_day_delta="3" lab_value="0.400" />
      <lab_value reference_day_delta="4" lab_value="0.186" />
      <lab_value reference_day_delta="5" lab_value="0.243" />
      <lab_value reference_day_delta="6" lab_value="0.129" />
      <lab_value reference_day_delta="7" lab_value="0.129" />
      <lab_value reference_day_delta="8" lab_value="0.086" />
      <lab_value reference_day_delta="9" lab_value="0.171" />
      <lab_value reference_day_delta="10" lab_value="0.157" />
      <lab_value reference_day_delta="11" lab_value="0.157" />
      <lab_value reference_day_delta="12" lab_value="0.214" />
      <lab_value reference_day_delta="13" lab_value="0.143" />
      <lab_value reference_day_delta="14" lab_value="0.100" />
      <lab_value reference_day_delta="15" lab_value="0.143" />
      <lab_value reference_day_delta="16" lab_value="0.143" />
      <lab_value reference_day_delta="17" lab_value="0.143" />
      <lab_value reference_day_delta="18" lab_value="0.314" />
    </lab_values>
    <assessments>
      <assessment value="temporal correlation" count="0" />
      <assessment value="no change" count="11" />
      <assessment value="no assessment" count="0" />
      <majority value="no change" concordance="1.00" />
    </assessments>
  </curve>
  <curve number="153">
    <medication>
      <medication_value reference_day_delta="0" />
      <medication_value reference_day_delta="1" />
      <medication_value reference_day_delta="2" />
      <medication_value reference_day_delta="3" />
      <medication_value reference_day_delta="4" />
      <medication_value reference_day_delta="5" />
    </medication>
    <lab_values>
      <lab_value reference_day_delta="-7" lab_value="0.657" />
      <lab_value reference_day_delta="-6" lab_value="0.600" />
      <lab_value reference_day_delta="-5" lab_value="0.629" />
      <lab_value reference_day_delta="-4" lab_value="0.557" />
      <lab_value reference_day_delta="-3" lab_value="0.557" />
      <lab_value reference_day_delta="-2" lab_value="0.486" />
      <lab_value reference_day_delta="-1" lab_value="0.414" />
      <lab_value reference_day_delta="0" lab_value="0.243" />
      <lab_value reference_day_delta="1" lab_value="0.243" />
      <lab_value reference_day_delta="2" lab_value="0.229" />
      <lab_value reference_day_delta="3" lab_value="0.243" />
      <lab_value reference_day_delta="4" lab_value="0.200" />
      <lab_value reference_day_delta="5" lab_value="0.243" />
      <lab_value reference_day_delta="6" lab_value="0.200" />
      <lab_value reference_day_delta="7" lab_value="0.257" />
      <lab_value reference_day_delta="8" lab_value="0.314" />
      <lab_value reference_day_delta="9" lab_value="0.357" />
      <lab_value reference_day_delta="10" lab_value="0.300" />
      <lab_value reference_day_delta="11" lab_value="0.429" />
      <lab_value reference_day_delta="12" lab_value="0.500" />
    </lab_values>
    <assessments>
      <assessment value="temporal correlation" count="2" />
      <assessment value="no change" count="8" />
      <assessment value="no assessment" count="1" />
      <majority value="no change" concordance="0.73" />
    </assessments>
  </curve>
  <curve number="154">
    <medication>
      <medication_value reference_day_delta="0" />
      <medication_value reference_day_delta="1" />
      <medication_value reference_day_delta="2" />
      <medication_value reference_day_delta="3" />
      <medication_value reference_day_delta="4" />
      <medication_value reference_day_delta="5" />
      <medication_value reference_day_delta="6" />
      <medication_value reference_day_delta="7" />
    </medication>
    <lab_values>
      <lab_value reference_day_delta="-7" lab_value="0.558" />
      <lab_value reference_day_delta="-6" lab_value="0.942" />
      <lab_value reference_day_delta="-5" lab_value="1.135" />
      <lab_value reference_day_delta="-4" lab_value="1.115" />
      <lab_value reference_day_delta="-3" lab_value="0.865" />
      <lab_value reference_day_delta="-2" lab_value="0.615" />
      <lab_value reference_day_delta="-1" lab_value="0.481" />
      <lab_value reference_day_delta="0" lab_value="0.481" />
      <lab_value reference_day_delta="1" lab_value="0.519" />
      <lab_value reference_day_delta="2" lab_value="0.769" />
      <lab_value reference_day_delta="3" lab_value="1.346" />
      <lab_value reference_day_delta="4" lab_value="1.250" />
      <lab_value reference_day_delta="5" lab_value="0.692" />
      <lab_value reference_day_delta="6" lab_value="0.558" />
      <lab_value reference_day_delta="7" lab_value="0.442" />
      <lab_value reference_day_delta="8" lab_value="0.519" />
      <lab_value reference_day_delta="9" lab_value="0.423" />
      <lab_value reference_day_delta="10" lab_value="0.385" />
      <lab_value reference_day_delta="11" lab_value="0.538" />
      <lab_value reference_day_delta="12" lab_value="0.846" />
      <lab_value reference_day_delta="14" lab_value="1.250" />
    </lab_values>
    <assessments>
      <assessment value="temporal correlation" count="3" />
      <assessment value="no change" count="5" />
      <assessment value="no assessment" count="3" />
      <majority value="no change" concordance="0.45" />
    </assessments>
  </curve>
  <curve number="155">
    <medication>
      <medication_value reference_day_delta="0" />
      <medication_value reference_day_delta="1" />
      <medication_value reference_day_delta="2" />
      <medication_value reference_day_delta="3" />
      <medication_value reference_day_delta="4" />
    </medication>
    <lab_values>
      <lab_value reference_day_delta="-7" lab_value="0.269" />
      <lab_value reference_day_delta="-6" lab_value="0.123" />
      <lab_value reference_day_delta="-5" lab_value="0.215" />
      <lab_value reference_day_delta="-4" lab_value="0.323" />
      <lab_value reference_day_delta="-3" lab_value="0.485" />
      <lab_value reference_day_delta="-2" lab_value="0.654" />
      <lab_value reference_day_delta="-1" lab_value="0.692" />
      <lab_value reference_day_delta="0" lab_value="0.885" />
      <lab_value reference_day_delta="1" lab_value="0.954" />
      <lab_value reference_day_delta="2" lab_value="0.931" />
      <lab_value reference_day_delta="3" lab_value="1.062" />
      <lab_value reference_day_delta="4" lab_value="1.108" />
      <lab_value reference_day_delta="5" lab_value="1.315" />
      <lab_value reference_day_delta="6" lab_value="1.300" />
      <lab_value reference_day_delta="7" lab_value="1.115" />
      <lab_value reference_day_delta="8" lab_value="1.215" />
      <lab_value reference_day_delta="9" lab_value="1.115" />
      <lab_value reference_day_delta="10" lab_value="1.108" />
      <lab_value reference_day_delta="11" lab_value="0.985" />
    </lab_values>
    <assessments>
      <assessment value="temporal correlation" count="2" />
      <assessment value="no change" count="4" />
      <assessment value="no assessment" count="5" />
      <majority value="no assessment" concordance="0.45" />
    </assessments>
  </curve>
  <curve number="156">
    <medication>
      <medication_value reference_day_delta="0" />
      <medication_value reference_day_delta="1" />
      <medication_value reference_day_delta="2" />
      <medication_value reference_day_delta="3" />
      <medication_value reference_day_delta="4" />
      <medication_value reference_day_delta="5" />
      <medication_value reference_day_delta="6" />
      <medication_value reference_day_delta="7" />
      <medication_value reference_day_delta="8" />
      <medication_value reference_day_delta="9" />
      <medication_value reference_day_delta="10" />
      <medication_value reference_day_delta="11" />
      <medication_value reference_day_delta="12" />
    </medication>
    <lab_values>
      <lab_value reference_day_delta="-7" lab_value="0.229" />
      <lab_value reference_day_delta="-6" lab_value="0.171" />
      <lab_value reference_day_delta="-5" lab_value="0.176" />
      <lab_value reference_day_delta="-4" lab_value="0.200" />
      <lab_value reference_day_delta="-3" lab_value="0.153" />
      <lab_value reference_day_delta="-2" lab_value="0.200" />
      <lab_value reference_day_delta="-1" lab_value="0.153" />
      <lab_value reference_day_delta="0" lab_value="0.218" />
      <lab_value reference_day_delta="1" lab_value="0.235" />
      <lab_value reference_day_delta="2" lab_value="0.000" />
      <lab_value reference_day_delta="3" lab_value="0.188" />
      <lab_value reference_day_delta="4" lab_value="0.194" />
      <lab_value reference_day_delta="5" lab_value="0.141" />
      <lab_value reference_day_delta="6" lab_value="0.153" />
      <lab_value reference_day_delta="7" lab_value="0.124" />
      <lab_value reference_day_delta="8" lab_value="0.153" />
      <lab_value reference_day_delta="9" lab_value="0.135" />
      <lab_value reference_day_delta="10" lab_value="0.165" />
      <lab_value reference_day_delta="11" lab_value="0.141" />
      <lab_value reference_day_delta="12" lab_value="0.259" />
      <lab_value reference_day_delta="13" lab_value="0.153" />
      <lab_value reference_day_delta="14" lab_value="0.182" />
      <lab_value reference_day_delta="15" lab_value="0.182" />
      <lab_value reference_day_delta="17" lab_value="0.271" />
      <lab_value reference_day_delta="18" lab_value="0.294" />
      <lab_value reference_day_delta="19" lab_value="0.241" />
    </lab_values>
    <assessments>
      <assessment value="temporal correlation" count="0" />
      <assessment value="no change" count="11" />
      <assessment value="no assessment" count="0" />
      <majority value="no change" concordance="1.00" />
    </assessments>
  </curve>
  <curve number="157">
    <medication>
      <medication_value reference_day_delta="0" />
      <medication_value reference_day_delta="1" />
      <medication_value reference_day_delta="2" />
      <medication_value reference_day_delta="3" />
      <medication_value reference_day_delta="4" />
      <medication_value reference_day_delta="5" />
      <medication_value reference_day_delta="6" />
      <medication_value reference_day_delta="7" />
    </medication>
    <lab_values>
      <lab_value reference_day_delta="-7" lab_value="0.800" />
      <lab_value reference_day_delta="-6" lab_value="0.588" />
      <lab_value reference_day_delta="-5" lab_value="0.588" />
      <lab_value reference_day_delta="-4" lab_value="0.678" />
      <lab_value reference_day_delta="-3" lab_value="0.792" />
      <lab_value reference_day_delta="-2" lab_value="1.020" />
      <lab_value reference_day_delta="-1" lab_value="0.861" />
      <lab_value reference_day_delta="0" lab_value="0.722" />
      <lab_value reference_day_delta="1" lab_value="0.714" />
      <lab_value reference_day_delta="2" lab_value="0.996" />
      <lab_value reference_day_delta="3" lab_value="0.645" />
      <lab_value reference_day_delta="4" lab_value="0.608" />
      <lab_value reference_day_delta="5" lab_value="0.706" />
      <lab_value reference_day_delta="6" lab_value="0.580" />
      <lab_value reference_day_delta="7" lab_value="0.653" />
      <lab_value reference_day_delta="8" lab_value="0.808" />
      <lab_value reference_day_delta="9" lab_value="0.845" />
      <lab_value reference_day_delta="10" lab_value="0.980" />
      <lab_value reference_day_delta="12" lab_value="0.898" />
      <lab_value reference_day_delta="13" lab_value="0.906" />
      <lab_value reference_day_delta="14" lab_value="0.853" />
    </lab_values>
    <assessments>
      <assessment value="temporal correlation" count="0" />
      <assessment value="no change" count="11" />
      <assessment value="no assessment" count="0" />
      <majority value="no change" concordance="1.00" />
    </assessments>
  </curve>
  <curve number="158">
    <medication>
      <medication_value reference_day_delta="0" />
      <medication_value reference_day_delta="1" />
      <medication_value reference_day_delta="3" />
      <medication_value reference_day_delta="4" />
      <medication_value reference_day_delta="5" />
    </medication>
    <lab_values>
      <lab_value reference_day_delta="-6" lab_value="0.633" />
      <lab_value reference_day_delta="-5" lab_value="0.678" />
      <lab_value reference_day_delta="-4" lab_value="0.706" />
      <lab_value reference_day_delta="-3" lab_value="0.710" />
      <lab_value reference_day_delta="-2" lab_value="0.824" />
      <lab_value reference_day_delta="-1" lab_value="0.894" />
      <lab_value reference_day_delta="0" lab_value="1.604" />
      <lab_value reference_day_delta="2" lab_value="7.004" />
      <lab_value reference_day_delta="3" lab_value="4.751" />
      <lab_value reference_day_delta="4" lab_value="3.473" />
      <lab_value reference_day_delta="5" lab_value="2.376" />
      <lab_value reference_day_delta="6" lab_value="2.008" />
      <lab_value reference_day_delta="7" lab_value="1.339" />
      <lab_value reference_day_delta="8" lab_value="1.351" />
      <lab_value reference_day_delta="9" lab_value="1.049" />
    </lab_values>
    <assessments>
      <assessment value="temporal correlation" count="10" />
      <assessment value="no change" count="0" />
      <assessment value="no assessment" count="1" />
      <majority value="temporal correlation" concordance="0.91" />
    </assessments>
  </curve>
  <curve number="159">
    <medication>
      <medication_value reference_day_delta="0" />
      <medication_value reference_day_delta="1" />
      <medication_value reference_day_delta="2" />
      <medication_value reference_day_delta="3" />
      <medication_value reference_day_delta="4" />
      <medication_value reference_day_delta="5" />
      <medication_value reference_day_delta="6" />
      <medication_value reference_day_delta="7" />
      <medication_value reference_day_delta="8" />
      <medication_value reference_day_delta="9" />
      <medication_value reference_day_delta="10" />
      <medication_value reference_day_delta="11" />
      <medication_value reference_day_delta="12" />
      <medication_value reference_day_delta="13" />
      <medication_value reference_day_delta="14" />
      <medication_value reference_day_delta="15" />
      <medication_value reference_day_delta="17" />
    </medication>
    <lab_values>
      <lab_value reference_day_delta="-5" lab_value="0.239" />
      <lab_value reference_day_delta="-4" lab_value="0.174" />
      <lab_value reference_day_delta="-3" lab_value="0.087" />
      <lab_value reference_day_delta="-2" lab_value="-0.087" />
      <lab_value reference_day_delta="-1" lab_value="-0.130" />
      <lab_value reference_day_delta="0" lab_value="-0.130" />
      <lab_value reference_day_delta="1" lab_value="-0.109" />
      <lab_value reference_day_delta="2" lab_value="-0.261" />
      <lab_value reference_day_delta="3" lab_value="-0.130" />
      <lab_value reference_day_delta="4" lab_value="-0.109" />
      <lab_value reference_day_delta="5" lab_value="-0.043" />
      <lab_value reference_day_delta="7" lab_value="-0.043" />
      <lab_value reference_day_delta="10" lab_value="-0.174" />
      <lab_value reference_day_delta="11" lab_value="-0.174" />
      <lab_value reference_day_delta="12" lab_value="-0.174" />
      <lab_value reference_day_delta="13" lab_value="-0.152" />
      <lab_value reference_day_delta="14" lab_value="-0.130" />
      <lab_value reference_day_delta="15" lab_value="-0.152" />
      <lab_value reference_day_delta="17" lab_value="-0.065" />
      <lab_value reference_day_delta="18" lab_value="-0.022" />
      <lab_value reference_day_delta="19" lab_value="0.043" />
      <lab_value reference_day_delta="21" lab_value="0.000" />
      <lab_value reference_day_delta="22" lab_value="0.478" />
      <lab_value reference_day_delta="23" lab_value="0.304" />
      <lab_value reference_day_delta="24" lab_value="-0.130" />
    </lab_values>
    <assessments>
      <assessment value="temporal correlation" count="0" />
      <assessment value="no change" count="11" />
      <assessment value="no assessment" count="0" />
      <majority value="no change" concordance="1.00" />
    </assessments>
  </curve>
  <curve number="160">
    <medication>
      <medication_value reference_day_delta="0" />
      <medication_value reference_day_delta="1" />
      <medication_value reference_day_delta="2" />
      <medication_value reference_day_delta="3" />
      <medication_value reference_day_delta="4" />
      <medication_value reference_day_delta="5" />
      <medication_value reference_day_delta="6" />
      <medication_value reference_day_delta="7" />
      <medication_value reference_day_delta="8" />
    </medication>
    <lab_values>
      <lab_value reference_day_delta="-7" lab_value="0.767" />
      <lab_value reference_day_delta="-6" lab_value="0.767" />
      <lab_value reference_day_delta="-5" lab_value="0.783" />
      <lab_value reference_day_delta="-4" lab_value="0.817" />
      <lab_value reference_day_delta="-3" lab_value="0.750" />
      <lab_value reference_day_delta="-2" lab_value="0.617" />
      <lab_value reference_day_delta="-1" lab_value="0.717" />
      <lab_value reference_day_delta="0" lab_value="0.700" />
      <lab_value reference_day_delta="1" lab_value="0.700" />
      <lab_value reference_day_delta="2" lab_value="0.567" />
      <lab_value reference_day_delta="3" lab_value="0.633" />
      <lab_value reference_day_delta="4" lab_value="0.733" />
      <lab_value reference_day_delta="5" lab_value="0.767" />
      <lab_value reference_day_delta="6" lab_value="0.950" />
      <lab_value reference_day_delta="7" lab_value="1.933" />
      <lab_value reference_day_delta="8" lab_value="2.483" />
      <lab_value reference_day_delta="9" lab_value="5.817" />
      <lab_value reference_day_delta="10" lab_value="7.783" />
      <lab_value reference_day_delta="11" lab_value="4.817" />
      <lab_value reference_day_delta="12" lab_value="5.017" />
      <lab_value reference_day_delta="13" lab_value="4.833" />
      <lab_value reference_day_delta="14" lab_value="5.150" />
      <lab_value reference_day_delta="15" lab_value="5.067" />
    </lab_values>
    <assessments>
      <assessment value="temporal correlation" count="10" />
      <assessment value="no change" count="0" />
      <assessment value="no assessment" count="1" />
      <majority value="temporal correlation" concordance="0.91" />
    </assessments>
  </curve>
  <curve number="161">
    <medication>
      <medication_value reference_day_delta="0" />
      <medication_value reference_day_delta="1" />
      <medication_value reference_day_delta="2" />
      <medication_value reference_day_delta="3" />
      <medication_value reference_day_delta="4" />
      <medication_value reference_day_delta="5" />
      <medication_value reference_day_delta="6" />
      <medication_value reference_day_delta="7" />
      <medication_value reference_day_delta="8" />
    </medication>
    <lab_values>
      <lab_value reference_day_delta="-7" lab_value="1.019" />
      <lab_value reference_day_delta="-6" lab_value="1.442" />
      <lab_value reference_day_delta="-5" lab_value="1.712" />
      <lab_value reference_day_delta="-4" lab_value="2.731" />
      <lab_value reference_day_delta="-3" lab_value="1.077" />
      <lab_value reference_day_delta="-2" lab_value="0.788" />
      <lab_value reference_day_delta="-1" lab_value="0.635" />
      <lab_value reference_day_delta="0" lab_value="0.635" />
      <lab_value reference_day_delta="1" lab_value="0.885" />
      <lab_value reference_day_delta="2" lab_value="0.577" />
      <lab_value reference_day_delta="3" lab_value="0.558" />
      <lab_value reference_day_delta="4" lab_value="0.500" />
      <lab_value reference_day_delta="5" lab_value="0.615" />
      <lab_value reference_day_delta="6" lab_value="0.500" />
      <lab_value reference_day_delta="8" lab_value="0.423" />
      <lab_value reference_day_delta="9" lab_value="0.481" />
      <lab_value reference_day_delta="10" lab_value="0.385" />
      <lab_value reference_day_delta="11" lab_value="0.327" />
      <lab_value reference_day_delta="12" lab_value="0.365" />
      <lab_value reference_day_delta="13" lab_value="0.250" />
      <lab_value reference_day_delta="14" lab_value="0.327" />
      <lab_value reference_day_delta="15" lab_value="0.404" />
    </lab_values>
    <assessments>
      <assessment value="temporal correlation" count="2" />
      <assessment value="no change" count="7" />
      <assessment value="no assessment" count="2" />
      <majority value="no change" concordance="0.64" />
    </assessments>
  </curve>
  <curve number="162">
    <medication>
      <medication_value reference_day_delta="0" />
      <medication_value reference_day_delta="1" />
      <medication_value reference_day_delta="2" />
      <medication_value reference_day_delta="3" />
      <medication_value reference_day_delta="4" />
      <medication_value reference_day_delta="5" />
      <medication_value reference_day_delta="6" />
      <medication_value reference_day_delta="7" />
    </medication>
    <lab_values>
      <lab_value reference_day_delta="-4" lab_value="0.082" />
      <lab_value reference_day_delta="-3" lab_value="0.100" />
      <lab_value reference_day_delta="-2" lab_value="0.065" />
      <lab_value reference_day_delta="-1" lab_value="0.065" />
      <lab_value reference_day_delta="0" lab_value="0.100" />
      <lab_value reference_day_delta="1" lab_value="0.076" />
      <lab_value reference_day_delta="2" lab_value="0.106" />
      <lab_value reference_day_delta="3" lab_value="0.441" />
      <lab_value reference_day_delta="4" lab_value="0.288" />
      <lab_value reference_day_delta="5" lab_value="0.171" />
      <lab_value reference_day_delta="6" lab_value="0.141" />
      <lab_value reference_day_delta="7" lab_value="0.241" />
      <lab_value reference_day_delta="9" lab_value="0.418" />
      <lab_value reference_day_delta="10" lab_value="0.335" />
      <lab_value reference_day_delta="11" lab_value="0.335" />
      <lab_value reference_day_delta="12" lab_value="0.353" />
      <lab_value reference_day_delta="13" lab_value="0.329" />
      <lab_value reference_day_delta="14" lab_value="0.282" />
    </lab_values>
    <assessments>
      <assessment value="temporal correlation" count="2" />
      <assessment value="no change" count="8" />
      <assessment value="no assessment" count="1" />
      <majority value="no change" concordance="0.73" />
    </assessments>
  </curve>
  <curve number="163">
    <medication>
      <medication_value reference_day_delta="0" />
      <medication_value reference_day_delta="1" />
      <medication_value reference_day_delta="2" />
      <medication_value reference_day_delta="3" />
      <medication_value reference_day_delta="4" />
      <medication_value reference_day_delta="5" />
      <medication_value reference_day_delta="6" />
      <medication_value reference_day_delta="7" />
      <medication_value reference_day_delta="8" />
      <medication_value reference_day_delta="9" />
    </medication>
    <lab_values>
      <lab_value reference_day_delta="-7" lab_value="1.065" />
      <lab_value reference_day_delta="-6" lab_value="0.616" />
      <lab_value reference_day_delta="-5" lab_value="0.584" />
      <lab_value reference_day_delta="-4" lab_value="0.620" />
      <lab_value reference_day_delta="-3" lab_value="0.755" />
      <lab_value reference_day_delta="-2" lab_value="0.784" />
      <lab_value reference_day_delta="-1" lab_value="0.841" />
      <lab_value reference_day_delta="0" lab_value="0.918" />
      <lab_value reference_day_delta="1" lab_value="0.898" />
      <lab_value reference_day_delta="2" lab_value="0.873" />
      <lab_value reference_day_delta="3" lab_value="0.722" />
      <lab_value reference_day_delta="4" lab_value="0.735" />
      <lab_value reference_day_delta="5" lab_value="0.735" />
      <lab_value reference_day_delta="6" lab_value="0.698" />
      <lab_value reference_day_delta="7" lab_value="0.751" />
      <lab_value reference_day_delta="8" lab_value="0.841" />
      <lab_value reference_day_delta="9" lab_value="0.833" />
      <lab_value reference_day_delta="10" lab_value="1.122" />
      <lab_value reference_day_delta="11" lab_value="1.522" />
      <lab_value reference_day_delta="12" lab_value="1.347" />
      <lab_value reference_day_delta="13" lab_value="1.216" />
      <lab_value reference_day_delta="14" lab_value="1.204" />
      <lab_value reference_day_delta="15" lab_value="1.078" />
      <lab_value reference_day_delta="16" lab_value="1.033" />
    </lab_values>
    <assessments>
      <assessment value="temporal correlation" count="6" />
      <assessment value="no change" count="3" />
      <assessment value="no assessment" count="2" />
      <majority value="temporal correlation" concordance="0.55" />
    </assessments>
  </curve>
  <curve number="164">
    <medication>
      <medication_value reference_day_delta="0" />
      <medication_value reference_day_delta="1" />
      <medication_value reference_day_delta="2" />
      <medication_value reference_day_delta="3" />
      <medication_value reference_day_delta="4" />
      <medication_value reference_day_delta="5" />
    </medication>
    <lab_values>
      <lab_value reference_day_delta="-7" lab_value="2.817" />
      <lab_value reference_day_delta="-6" lab_value="2.150" />
      <lab_value reference_day_delta="-5" lab_value="2.017" />
      <lab_value reference_day_delta="-4" lab_value="5.333" />
      <lab_value reference_day_delta="-3" lab_value="4.717" />
      <lab_value reference_day_delta="-2" lab_value="5.400" />
      <lab_value reference_day_delta="-1" lab_value="4.967" />
      <lab_value reference_day_delta="0" lab_value="4.583" />
      <lab_value reference_day_delta="1" lab_value="4.883" />
      <lab_value reference_day_delta="2" lab_value="4.617" />
      <lab_value reference_day_delta="3" lab_value="3.967" />
      <lab_value reference_day_delta="4" lab_value="4.500" />
      <lab_value reference_day_delta="5" lab_value="4.483" />
      <lab_value reference_day_delta="6" lab_value="4.483" />
      <lab_value reference_day_delta="7" lab_value="5.450" />
      <lab_value reference_day_delta="8" lab_value="6.250" />
      <lab_value reference_day_delta="9" lab_value="5.067" />
      <lab_value reference_day_delta="10" lab_value="4.567" />
      <lab_value reference_day_delta="11" lab_value="3.950" />
      <lab_value reference_day_delta="12" lab_value="3.633" />
    </lab_values>
    <assessments>
      <assessment value="temporal correlation" count="0" />
      <assessment value="no change" count="10" />
      <assessment value="no assessment" count="1" />
      <majority value="no change" concordance="0.91" />
    </assessments>
  </curve>
  <curve number="165">
    <medication>
      <medication_value reference_day_delta="0" />
      <medication_value reference_day_delta="1" />
      <medication_value reference_day_delta="2" />
      <medication_value reference_day_delta="3" />
      <medication_value reference_day_delta="4" />
      <medication_value reference_day_delta="5" />
      <medication_value reference_day_delta="6" />
      <medication_value reference_day_delta="7" />
      <medication_value reference_day_delta="8" />
      <medication_value reference_day_delta="9" />
      <medication_value reference_day_delta="10" />
      <medication_value reference_day_delta="11" />
      <medication_value reference_day_delta="12" />
    </medication>
    <lab_values>
      <lab_value reference_day_delta="-7" lab_value="0.694" />
      <lab_value reference_day_delta="-6" lab_value="0.612" />
      <lab_value reference_day_delta="-5" lab_value="0.531" />
      <lab_value reference_day_delta="-4" lab_value="0.653" />
      <lab_value reference_day_delta="-3" lab_value="0.592" />
      <lab_value reference_day_delta="-2" lab_value="0.971" />
      <lab_value reference_day_delta="-1" lab_value="0.535" />
      <lab_value reference_day_delta="0" lab_value="0.624" />
      <lab_value reference_day_delta="1" lab_value="0.580" />
      <lab_value reference_day_delta="2" lab_value="0.510" />
      <lab_value reference_day_delta="3" lab_value="0.514" />
      <lab_value reference_day_delta="4" lab_value="0.478" />
      <lab_value reference_day_delta="5" lab_value="0.616" />
      <lab_value reference_day_delta="6" lab_value="0.490" />
      <lab_value reference_day_delta="7" lab_value="0.392" />
      <lab_value reference_day_delta="8" lab_value="0.433" />
      <lab_value reference_day_delta="9" lab_value="0.441" />
      <lab_value reference_day_delta="10" lab_value="0.465" />
      <lab_value reference_day_delta="11" lab_value="0.502" />
      <lab_value reference_day_delta="12" lab_value="1.682" />
      <lab_value reference_day_delta="13" lab_value="0.869" />
      <lab_value reference_day_delta="14" lab_value="0.878" />
      <lab_value reference_day_delta="15" lab_value="0.845" />
      <lab_value reference_day_delta="17" lab_value="0.747" />
      <lab_value reference_day_delta="18" lab_value="0.694" />
      <lab_value reference_day_delta="19" lab_value="0.588" />
    </lab_values>
    <assessments>
      <assessment value="temporal correlation" count="2" />
      <assessment value="no change" count="8" />
      <assessment value="no assessment" count="1" />
      <majority value="no change" concordance="0.73" />
    </assessments>
  </curve>
  <curve number="166">
    <medication>
      <medication_value reference_day_delta="0" />
      <medication_value reference_day_delta="1" />
      <medication_value reference_day_delta="2" />
      <medication_value reference_day_delta="3" />
      <medication_value reference_day_delta="4" />
      <medication_value reference_day_delta="5" />
      <medication_value reference_day_delta="6" />
      <medication_value reference_day_delta="7" />
      <medication_value reference_day_delta="8" />
      <medication_value reference_day_delta="9" />
    </medication>
    <lab_values>
      <lab_value reference_day_delta="-7" lab_value="0.092" />
      <lab_value reference_day_delta="-6" lab_value="0.038" />
      <lab_value reference_day_delta="-5" lab_value="0.046" />
      <lab_value reference_day_delta="-4" lab_value="0.054" />
      <lab_value reference_day_delta="-3" lab_value="0.108" />
      <lab_value reference_day_delta="-2" lab_value="-0.008" />
      <lab_value reference_day_delta="-1" lab_value="0.000" />
      <lab_value reference_day_delta="0" lab_value="-0.008" />
      <lab_value reference_day_delta="1" lab_value="0.085" />
      <lab_value reference_day_delta="2" lab_value="0.054" />
      <lab_value reference_day_delta="3" lab_value="0.300" />
      <lab_value reference_day_delta="4" lab_value="0.346" />
      <lab_value reference_day_delta="5" lab_value="0.538" />
      <lab_value reference_day_delta="6" lab_value="1.138" />
      <lab_value reference_day_delta="7" lab_value="1.577" />
      <lab_value reference_day_delta="8" lab_value="2.223" />
      <lab_value reference_day_delta="9" lab_value="2.354" />
      <lab_value reference_day_delta="10" lab_value="1.738" />
      <lab_value reference_day_delta="11" lab_value="1.385" />
      <lab_value reference_day_delta="12" lab_value="1.123" />
      <lab_value reference_day_delta="13" lab_value="0.831" />
      <lab_value reference_day_delta="14" lab_value="0.646" />
      <lab_value reference_day_delta="15" lab_value="0.638" />
      <lab_value reference_day_delta="16" lab_value="0.592" />
    </lab_values>
    <assessments>
      <assessment value="temporal correlation" count="11" />
      <assessment value="no change" count="0" />
      <assessment value="no assessment" count="0" />
      <majority value="temporal correlation" concordance="1.00" />
    </assessments>
  </curve>
  <curve number="167">
    <medication>
      <medication_value reference_day_delta="0" />
      <medication_value reference_day_delta="1" />
      <medication_value reference_day_delta="2" />
      <medication_value reference_day_delta="3" />
      <medication_value reference_day_delta="4" />
    </medication>
    <lab_values>
      <lab_value reference_day_delta="-6" lab_value="0.612" />
      <lab_value reference_day_delta="-5" lab_value="0.459" />
      <lab_value reference_day_delta="-4" lab_value="0.276" />
      <lab_value reference_day_delta="-3" lab_value="0.206" />
      <lab_value reference_day_delta="-2" lab_value="0.165" />
      <lab_value reference_day_delta="0" lab_value="0.176" />
      <lab_value reference_day_delta="1" lab_value="0.135" />
      <lab_value reference_day_delta="2" lab_value="0.141" />
      <lab_value reference_day_delta="3" lab_value="0.165" />
      <lab_value reference_day_delta="4" lab_value="0.206" />
      <lab_value reference_day_delta="5" lab_value="0.224" />
      <lab_value reference_day_delta="6" lab_value="0.324" />
      <lab_value reference_day_delta="7" lab_value="0.300" />
      <lab_value reference_day_delta="8" lab_value="0.324" />
      <lab_value reference_day_delta="9" lab_value="0.306" />
    </lab_values>
    <assessments>
      <assessment value="temporal correlation" count="0" />
      <assessment value="no change" count="11" />
      <assessment value="no assessment" count="0" />
      <majority value="no change" concordance="1.00" />
    </assessments>
  </curve>
  <curve number="168">
    <medication>
      <medication_value reference_day_delta="0" />
      <medication_value reference_day_delta="1" />
      <medication_value reference_day_delta="2" />
      <medication_value reference_day_delta="3" />
      <medication_value reference_day_delta="4" />
      <medication_value reference_day_delta="5" />
      <medication_value reference_day_delta="6" />
      <medication_value reference_day_delta="7" />
      <medication_value reference_day_delta="8" />
      <medication_value reference_day_delta="9" />
      <medication_value reference_day_delta="10" />
      <medication_value reference_day_delta="11" />
      <medication_value reference_day_delta="12" />
      <medication_value reference_day_delta="13" />
      <medication_value reference_day_delta="14" />
      <medication_value reference_day_delta="15" />
      <medication_value reference_day_delta="16" />
      <medication_value reference_day_delta="17" />
      <medication_value reference_day_delta="18" />
    </medication>
    <lab_values>
      <lab_value reference_day_delta="-7" lab_value="0.269" />
      <lab_value reference_day_delta="-6" lab_value="0.212" />
      <lab_value reference_day_delta="-5" lab_value="0.250" />
      <lab_value reference_day_delta="-4" lab_value="0.327" />
      <lab_value reference_day_delta="-3" lab_value="0.192" />
      <lab_value reference_day_delta="-2" lab_value="0.173" />
      <lab_value reference_day_delta="-1" lab_value="0.192" />
      <lab_value reference_day_delta="0" lab_value="0.192" />
      <lab_value reference_day_delta="1" lab_value="0.231" />
      <lab_value reference_day_delta="2" lab_value="0.173" />
      <lab_value reference_day_delta="3" lab_value="0.250" />
      <lab_value reference_day_delta="4" lab_value="0.250" />
      <lab_value reference_day_delta="5" lab_value="0.212" />
      <lab_value reference_day_delta="6" lab_value="0.231" />
      <lab_value reference_day_delta="7" lab_value="0.231" />
      <lab_value reference_day_delta="8" lab_value="0.231" />
      <lab_value reference_day_delta="9" lab_value="0.231" />
      <lab_value reference_day_delta="10" lab_value="0.231" />
      <lab_value reference_day_delta="11" lab_value="0.327" />
      <lab_value reference_day_delta="12" lab_value="0.327" />
      <lab_value reference_day_delta="13" lab_value="0.288" />
      <lab_value reference_day_delta="14" lab_value="0.269" />
      <lab_value reference_day_delta="15" lab_value="0.385" />
      <lab_value reference_day_delta="16" lab_value="0.423" />
      <lab_value reference_day_delta="17" lab_value="0.500" />
      <lab_value reference_day_delta="18" lab_value="0.615" />
      <lab_value reference_day_delta="19" lab_value="0.750" />
      <lab_value reference_day_delta="20" lab_value="0.788" />
      <lab_value reference_day_delta="21" lab_value="0.654" />
      <lab_value reference_day_delta="22" lab_value="0.788" />
      <lab_value reference_day_delta="23" lab_value="0.846" />
      <lab_value reference_day_delta="24" lab_value="0.673" />
      <lab_value reference_day_delta="25" lab_value="0.654" />
    </lab_values>
    <assessments>
      <assessment value="temporal correlation" count="8" />
      <assessment value="no change" count="2" />
      <assessment value="no assessment" count="1" />
      <majority value="temporal correlation" concordance="0.73" />
    </assessments>
  </curve>
  <curve number="169">
    <medication>
      <medication_value reference_day_delta="0" />
      <medication_value reference_day_delta="1" />
      <medication_value reference_day_delta="2" />
      <medication_value reference_day_delta="3" />
      <medication_value reference_day_delta="4" />
      <medication_value reference_day_delta="5" />
      <medication_value reference_day_delta="6" />
      <medication_value reference_day_delta="7" />
      <medication_value reference_day_delta="8" />
      <medication_value reference_day_delta="9" />
      <medication_value reference_day_delta="10" />
      <medication_value reference_day_delta="11" />
      <medication_value reference_day_delta="12" />
      <medication_value reference_day_delta="13" />
      <medication_value reference_day_delta="14" />
      <medication_value reference_day_delta="15" />
      <medication_value reference_day_delta="16" />
      <medication_value reference_day_delta="17" />
      <medication_value reference_day_delta="18" />
      <medication_value reference_day_delta="19" />
      <medication_value reference_day_delta="20" />
      <medication_value reference_day_delta="21" />
      <medication_value reference_day_delta="22" />
      <medication_value reference_day_delta="23" />
      <medication_value reference_day_delta="24" />
      <medication_value reference_day_delta="25" />
      <medication_value reference_day_delta="26" />
      <medication_value reference_day_delta="27" />
      <medication_value reference_day_delta="28" />
    </medication>
    <lab_values>
      <lab_value reference_day_delta="-6" lab_value="0.414" />
      <lab_value reference_day_delta="-5" lab_value="0.457" />
      <lab_value reference_day_delta="-4" lab_value="0.571" />
      <lab_value reference_day_delta="-3" lab_value="0.800" />
      <lab_value reference_day_delta="-2" lab_value="0.714" />
      <lab_value reference_day_delta="-1" lab_value="0.671" />
      <lab_value reference_day_delta="0" lab_value="0.657" />
      <lab_value reference_day_delta="1" lab_value="0.571" />
      <lab_value reference_day_delta="2" lab_value="0.671" />
      <lab_value reference_day_delta="3" lab_value="0.557" />
      <lab_value reference_day_delta="4" lab_value="0.371" />
      <lab_value reference_day_delta="5" lab_value="0.471" />
      <lab_value reference_day_delta="6" lab_value="0.443" />
      <lab_value reference_day_delta="7" lab_value="0.529" />
      <lab_value reference_day_delta="8" lab_value="0.357" />
      <lab_value reference_day_delta="9" lab_value="0.229" />
      <lab_value reference_day_delta="10" lab_value="0.200" />
      <lab_value reference_day_delta="11" lab_value="0.171" />
      <lab_value reference_day_delta="12" lab_value="0.214" />
      <lab_value reference_day_delta="13" lab_value="0.243" />
      <lab_value reference_day_delta="14" lab_value="0.286" />
      <lab_value reference_day_delta="15" lab_value="0.229" />
      <lab_value reference_day_delta="16" lab_value="0.157" />
      <lab_value reference_day_delta="17" lab_value="0.271" />
      <lab_value reference_day_delta="18" lab_value="0.229" />
      <lab_value reference_day_delta="19" lab_value="0.214" />
      <lab_value reference_day_delta="20" lab_value="0.200" />
      <lab_value reference_day_delta="21" lab_value="0.514" />
      <lab_value reference_day_delta="22" lab_value="0.614" />
      <lab_value reference_day_delta="23" lab_value="0.614" />
      <lab_value reference_day_delta="24" lab_value="0.571" />
      <lab_value reference_day_delta="25" lab_value="0.457" />
      <lab_value reference_day_delta="26" lab_value="0.414" />
      <lab_value reference_day_delta="27" lab_value="0.400" />
      <lab_value reference_day_delta="28" lab_value="0.357" />
      <lab_value reference_day_delta="29" lab_value="0.529" />
      <lab_value reference_day_delta="30" lab_value="0.571" />
      <lab_value reference_day_delta="31" lab_value="0.614" />
      <lab_value reference_day_delta="32" lab_value="0.657" />
      <lab_value reference_day_delta="34" lab_value="1.014" />
      <lab_value reference_day_delta="35" lab_value="0.957" />
    </lab_values>
    <assessments>
      <assessment value="temporal correlation" count="1" />
      <assessment value="no change" count="6" />
      <assessment value="no assessment" count="4" />
      <majority value="no change" concordance="0.55" />
    </assessments>
  </curve>
  <curve number="170">
    <medication>
      <medication_value reference_day_delta="0" />
      <medication_value reference_day_delta="1" />
      <medication_value reference_day_delta="2" />
      <medication_value reference_day_delta="3" />
      <medication_value reference_day_delta="4" />
      <medication_value reference_day_delta="5" />
      <medication_value reference_day_delta="6" />
      <medication_value reference_day_delta="7" />
      <medication_value reference_day_delta="8" />
      <medication_value reference_day_delta="9" />
      <medication_value reference_day_delta="10" />
    </medication>
    <lab_values>
      <lab_value reference_day_delta="-7" lab_value="1.820" />
      <lab_value reference_day_delta="-6" lab_value="1.771" />
      <lab_value reference_day_delta="-5" lab_value="1.649" />
      <lab_value reference_day_delta="-4" lab_value="1.714" />
      <lab_value reference_day_delta="-3" lab_value="1.322" />
      <lab_value reference_day_delta="-2" lab_value="1.229" />
      <lab_value reference_day_delta="-1" lab_value="1.224" />
      <lab_value reference_day_delta="0" lab_value="1.163" />
      <lab_value reference_day_delta="2" lab_value="1.135" />
      <lab_value reference_day_delta="3" lab_value="1.090" />
      <lab_value reference_day_delta="4" lab_value="0.943" />
      <lab_value reference_day_delta="5" lab_value="0.906" />
      <lab_value reference_day_delta="6" lab_value="0.963" />
      <lab_value reference_day_delta="7" lab_value="1.053" />
      <lab_value reference_day_delta="9" lab_value="1.163" />
      <lab_value reference_day_delta="10" lab_value="1.171" />
      <lab_value reference_day_delta="11" lab_value="1.273" />
      <lab_value reference_day_delta="12" lab_value="1.310" />
      <lab_value reference_day_delta="13" lab_value="1.229" />
      <lab_value reference_day_delta="16" lab_value="1.110" />
      <lab_value reference_day_delta="17" lab_value="1.143" />
    </lab_values>
    <assessments>
      <assessment value="temporal correlation" count="2" />
      <assessment value="no change" count="7" />
      <assessment value="no assessment" count="2" />
      <majority value="no change" concordance="0.64" />
    </assessments>
  </curve>
  <curve number="171">
    <medication>
      <medication_value reference_day_delta="0" />
      <medication_value reference_day_delta="1" />
      <medication_value reference_day_delta="2" />
      <medication_value reference_day_delta="3" />
      <medication_value reference_day_delta="4" />
      <medication_value reference_day_delta="5" />
      <medication_value reference_day_delta="6" />
      <medication_value reference_day_delta="7" />
      <medication_value reference_day_delta="8" />
      <medication_value reference_day_delta="9" />
      <medication_value reference_day_delta="10" />
    </medication>
    <lab_values>
      <lab_value reference_day_delta="-7" lab_value="0.565" />
      <lab_value reference_day_delta="-6" lab_value="0.559" />
      <lab_value reference_day_delta="-5" lab_value="0.582" />
      <lab_value reference_day_delta="-4" lab_value="0.500" />
      <lab_value reference_day_delta="-3" lab_value="0.471" />
      <lab_value reference_day_delta="-2" lab_value="0.382" />
      <lab_value reference_day_delta="-1" lab_value="0.341" />
      <lab_value reference_day_delta="0" lab_value="0.259" />
      <lab_value reference_day_delta="1" lab_value="0.247" />
      <lab_value reference_day_delta="2" lab_value="0.224" />
      <lab_value reference_day_delta="3" lab_value="0.188" />
      <lab_value reference_day_delta="4" lab_value="0.147" />
      <lab_value reference_day_delta="5" lab_value="0.141" />
      <lab_value reference_day_delta="6" lab_value="0.153" />
      <lab_value reference_day_delta="7" lab_value="0.153" />
      <lab_value reference_day_delta="8" lab_value="0.165" />
      <lab_value reference_day_delta="9" lab_value="0.153" />
      <lab_value reference_day_delta="10" lab_value="0.147" />
      <lab_value reference_day_delta="11" lab_value="0.153" />
      <lab_value reference_day_delta="12" lab_value="0.200" />
      <lab_value reference_day_delta="14" lab_value="0.282" />
      <lab_value reference_day_delta="15" lab_value="0.241" />
      <lab_value reference_day_delta="16" lab_value="0.206" />
      <lab_value reference_day_delta="17" lab_value="0.171" />
    </lab_values>
    <assessments>
      <assessment value="temporal correlation" count="0" />
      <assessment value="no change" count="11" />
      <assessment value="no assessment" count="0" />
      <majority value="no change" concordance="1.00" />
    </assessments>
  </curve>
  <curve number="172">
    <medication>
      <medication_value reference_day_delta="0" />
      <medication_value reference_day_delta="1" />
      <medication_value reference_day_delta="2" />
      <medication_value reference_day_delta="3" />
      <medication_value reference_day_delta="4" />
      <medication_value reference_day_delta="5" />
      <medication_value reference_day_delta="6" />
      <medication_value reference_day_delta="7" />
    </medication>
    <lab_values>
      <lab_value reference_day_delta="-7" lab_value="-0.022" />
      <lab_value reference_day_delta="-6" lab_value="-0.065" />
      <lab_value reference_day_delta="-5" lab_value="-0.152" />
      <lab_value reference_day_delta="-4" lab_value="-0.130" />
      <lab_value reference_day_delta="-3" lab_value="-0.152" />
      <lab_value reference_day_delta="-2" lab_value="-0.087" />
      <lab_value reference_day_delta="-1" lab_value="-0.022" />
      <lab_value reference_day_delta="0" lab_value="0.043" />
      <lab_value reference_day_delta="1" lab_value="-0.022" />
      <lab_value reference_day_delta="3" lab_value="-0.065" />
      <lab_value reference_day_delta="4" lab_value="-0.174" />
      <lab_value reference_day_delta="5" lab_value="-0.174" />
      <lab_value reference_day_delta="6" lab_value="-0.043" />
      <lab_value reference_day_delta="7" lab_value="0.152" />
      <lab_value reference_day_delta="8" lab_value="0.326" />
      <lab_value reference_day_delta="9" lab_value="0.457" />
      <lab_value reference_day_delta="10" lab_value="0.565" />
      <lab_value reference_day_delta="11" lab_value="0.522" />
      <lab_value reference_day_delta="12" lab_value="0.478" />
      <lab_value reference_day_delta="13" lab_value="0.500" />
      <lab_value reference_day_delta="14" lab_value="0.391" />
    </lab_values>
    <assessments>
      <assessment value="temporal correlation" count="8" />
      <assessment value="no change" count="2" />
      <assessment value="no assessment" count="1" />
      <majority value="temporal correlation" concordance="0.73" />
    </assessments>
  </curve>
  <curve number="173">
    <medication>
      <medication_value reference_day_delta="0" />
      <medication_value reference_day_delta="1" />
      <medication_value reference_day_delta="2" />
      <medication_value reference_day_delta="3" />
      <medication_value reference_day_delta="4" />
      <medication_value reference_day_delta="5" />
      <medication_value reference_day_delta="6" />
      <medication_value reference_day_delta="7" />
      <medication_value reference_day_delta="8" />
    </medication>
    <lab_values>
      <lab_value reference_day_delta="-7" lab_value="1.285" />
      <lab_value reference_day_delta="-6" lab_value="0.977" />
      <lab_value reference_day_delta="-5" lab_value="0.800" />
      <lab_value reference_day_delta="-4" lab_value="0.662" />
      <lab_value reference_day_delta="-3" lab_value="0.769" />
      <lab_value reference_day_delta="-2" lab_value="0.800" />
      <lab_value reference_day_delta="-1" lab_value="0.677" />
      <lab_value reference_day_delta="0" lab_value="0.685" />
      <lab_value reference_day_delta="1" lab_value="0.762" />
      <lab_value reference_day_delta="2" lab_value="0.715" />
      <lab_value reference_day_delta="3" lab_value="0.708" />
      <lab_value reference_day_delta="4" lab_value="0.669" />
      <lab_value reference_day_delta="5" lab_value="0.638" />
      <lab_value reference_day_delta="6" lab_value="0.623" />
      <lab_value reference_day_delta="7" lab_value="0.577" />
      <lab_value reference_day_delta="8" lab_value="0.554" />
      <lab_value reference_day_delta="9" lab_value="0.569" />
      <lab_value reference_day_delta="10" lab_value="0.585" />
      <lab_value reference_day_delta="11" lab_value="0.608" />
      <lab_value reference_day_delta="12" lab_value="0.631" />
      <lab_value reference_day_delta="13" lab_value="0.685" />
      <lab_value reference_day_delta="14" lab_value="0.546" />
      <lab_value reference_day_delta="15" lab_value="0.615" />
    </lab_values>
    <assessments>
      <assessment value="temporal correlation" count="0" />
      <assessment value="no change" count="11" />
      <assessment value="no assessment" count="0" />
      <majority value="no change" concordance="1.00" />
    </assessments>
  </curve>
  <curve number="174">
    <medication>
      <medication_value reference_day_delta="0" />
      <medication_value reference_day_delta="1" />
      <medication_value reference_day_delta="2" />
      <medication_value reference_day_delta="3" />
      <medication_value reference_day_delta="4" />
      <medication_value reference_day_delta="5" />
      <medication_value reference_day_delta="6" />
      <medication_value reference_day_delta="7" />
      <medication_value reference_day_delta="8" />
      <medication_value reference_day_delta="9" />
      <medication_value reference_day_delta="10" />
      <medication_value reference_day_delta="11" />
      <medication_value reference_day_delta="13" />
    </medication>
    <lab_values>
      <lab_value reference_day_delta="-6" lab_value="0.423" />
      <lab_value reference_day_delta="-5" lab_value="0.442" />
      <lab_value reference_day_delta="-4" lab_value="0.423" />
      <lab_value reference_day_delta="-3" lab_value="0.615" />
      <lab_value reference_day_delta="-2" lab_value="0.635" />
      <lab_value reference_day_delta="-1" lab_value="0.404" />
      <lab_value reference_day_delta="0" lab_value="0.365" />
      <lab_value reference_day_delta="1" lab_value="0.212" />
      <lab_value reference_day_delta="2" lab_value="0.231" />
      <lab_value reference_day_delta="3" lab_value="0.212" />
      <lab_value reference_day_delta="4" lab_value="0.269" />
      <lab_value reference_day_delta="5" lab_value="0.288" />
      <lab_value reference_day_delta="6" lab_value="0.308" />
      <lab_value reference_day_delta="7" lab_value="0.462" />
      <lab_value reference_day_delta="8" lab_value="0.481" />
      <lab_value reference_day_delta="9" lab_value="0.346" />
      <lab_value reference_day_delta="10" lab_value="0.346" />
      <lab_value reference_day_delta="11" lab_value="0.673" />
      <lab_value reference_day_delta="12" lab_value="0.788" />
      <lab_value reference_day_delta="13" lab_value="1.038" />
      <lab_value reference_day_delta="14" lab_value="0.923" />
      <lab_value reference_day_delta="15" lab_value="1.115" />
      <lab_value reference_day_delta="16" lab_value="1.096" />
      <lab_value reference_day_delta="17" lab_value="1.481" />
      <lab_value reference_day_delta="18" lab_value="2.769" />
      <lab_value reference_day_delta="19" lab_value="1.558" />
      <lab_value reference_day_delta="20" lab_value="1.423" />
    </lab_values>
    <assessments>
      <assessment value="temporal correlation" count="10" />
      <assessment value="no change" count="0" />
      <assessment value="no assessment" count="1" />
      <majority value="temporal correlation" concordance="0.91" />
    </assessments>
  </curve>
  <curve number="175">
    <medication>
      <medication_value reference_day_delta="0" />
      <medication_value reference_day_delta="1" />
      <medication_value reference_day_delta="2" />
      <medication_value reference_day_delta="3" />
      <medication_value reference_day_delta="4" />
      <medication_value reference_day_delta="5" />
      <medication_value reference_day_delta="6" />
      <medication_value reference_day_delta="7" />
      <medication_value reference_day_delta="8" />
      <medication_value reference_day_delta="9" />
      <medication_value reference_day_delta="10" />
      <medication_value reference_day_delta="11" />
      <medication_value reference_day_delta="12" />
    </medication>
    <lab_values>
      <lab_value reference_day_delta="-7" lab_value="0.243" />
      <lab_value reference_day_delta="-6" lab_value="0.257" />
      <lab_value reference_day_delta="-5" lab_value="0.229" />
      <lab_value reference_day_delta="-4" lab_value="0.257" />
      <lab_value reference_day_delta="-3" lab_value="0.357" />
      <lab_value reference_day_delta="-2" lab_value="0.414" />
      <lab_value reference_day_delta="-1" lab_value="0.329" />
      <lab_value reference_day_delta="0" lab_value="0.329" />
      <lab_value reference_day_delta="1" lab_value="0.471" />
      <lab_value reference_day_delta="2" lab_value="0.471" />
      <lab_value reference_day_delta="3" lab_value="0.343" />
      <lab_value reference_day_delta="4" lab_value="0.529" />
[truncated: 506,479 more chars]
