# Supplementary material for: Towards a Computable Data Corpus of Temporal Correlations between Drug Administration and Lab Value Changes
Source: PLoS One. 2015 Aug 24;10(8):e0136131. doi: 10.1371/journal.pone.0136131 (PMC4547740; doi:10.1371/journal.pone.0136131)
Supplement: S2 File — The “Curve Assessment Tool” (CAT) software application. This archive also contains the plots of all curves in Portable Network Graphics (PNG) format. (ZIP) [file pone.0136131.s002.zip]

Archive with 403 entries (402 files):
- CurveAssessmentTool.exe
- data/
- data/000.png
- data/001.png
- data/002.png
- data/003.png
- data/004.png
- data/005.png
- data/006.png
- data/007.png
- data/008.png
- data/009.png
- data/010.png
- data/011.png
- data/012.png
- data/013.png
- data/014.png
- data/015.png
- data/016.png
- data/017.png
- data/018.png
- data/019.png
- data/020.png
- data/021.png
- data/022.png
- data/023.png
- data/024.png
- data/025.png
- data/026.png
- data/027.png
- data/028.png
- data/029.png
- data/030.png
- data/031.png
- data/032.png
- data/033.png
- data/034.png
- data/035.png
- data/036.png
- data/037.png
- data/038.png
- data/039.png
- data/040.png
- data/041.png
- data/042.png
- data/043.png
- data/044.png
- data/045.png
- data/046.png
- data/047.png
- data/048.png
- data/049.png
- data/050.png
- data/051.png
- data/052.png
- data/053.png
- data/054.png
- data/055.png
- data/056.png
- data/057.png
- data/058.png
- data/059.png
- data/060.png
- data/061.png
- data/062.png
- data/063.png
- data/064.png
- data/065.png
- data/066.png
- data/067.png
- data/068.png
- data/069.png
- data/070.png
- data/071.png
- data/072.png
- data/073.png
- data/074.png
- data/075.png
- data/076.png
- data/077.png
- data/078.png
- data/079.png
- data/080.png
- data/081.png
- data/082.png
- data/083.png
- data/084.png
- data/085.png
- data/086.png
- data/087.png
- data/088.png
- data/089.png
- data/090.png
- data/091.png
- data/092.png
- data/093.png
- data/094.png
- data/095.png
- data/096.png
- data/097.png
- data/098.png
- data/099.png
- data/100.png
- data/101.png
- data/102.png
- data/103.png
- data/104.png
- data/105.png
- data/106.png
- data/107.png
- data/108.png
- data/109.png
- data/110.png
- data/111.png
- data/112.png
- data/113.png
- data/114.png
- data/115.png
- data/116.png
- data/117.png
- data/118.png
- data/119.png
- data/120.png
- data/121.png
- data/122.png
- data/123.png
- data/124.png
- data/125.png
- data/126.png
- data/127.png
- data/128.png
- data/129.png
- data/130.png
- data/131.png
- data/132.png
- data/133.png
- data/134.png
- data/135.png
- data/136.png
- data/137.png
- data/138.png
- data/139.png
- data/140.png
- data/141.png
- data/142.png
- data/143.png
- data/144.png
- data/145.png
- data/146.png
- data/147.png
- data/148.png
- data/149.png
- data/150.png
- data/151.png
- data/152.png
- data/153.png
- data/154.png
- data/155.png
- data/156.png
- data/157.png
- data/158.png
- data/159.png
- data/160.png
- data/161.png
- data/162.png
- data/163.png
- data/164.png
- data/165.png
- data/166.png
- data/167.png
- data/168.png
- data/169.png
- data/170.png
- data/171.png
- data/172.png
- data/173.png
- data/174.png
- data/175.png
- data/176.png
- data/177.png
- data/178.png
- data/179.png
- data/180.png
- data/181.png
- data/182.png
- data/183.png
- data/184.png
- data/185.png
- data/186.png
- data/187.png
- data/188.png
- data/189.png
- data/190.png
- data/191.png
- data/192.png
- data/193.png
- data/194.png
- data/195.png
- data/196.png
- data/197.png
- data/198.png
- data/199.png
- data/200.png
- data/201.png
- data/202.png
- data/203.png
- data/204.png
- data/205.png
- data/206.png
- data/207.png
- data/208.png
- data/209.png
- data/210.png
- data/211.png
- data/212.png
- data/213.png
- data/214.png
- data/215.png
- data/216.png
- data/217.png
- data/218.png
- data/219.png
- data/220.png
- data/221.png
- data/222.png
- data/223.png
- data/224.png
- data/225.png
- data/226.png
- data/227.png
- data/228.png
- data/229.png
- data/230.png
- data/231.png
- data/232.png
- data/233.png
- data/234.png
- data/235.png
- data/236.png
- data/237.png
- data/238.png
- data/239.png
- data/240.png
- data/241.png
- data/242.png
- data/243.png
- data/244.png
- data/245.png
- data/246.png
- data/247.png
- data/248.png
- data/249.png
- data/250.png
- data/251.png
- data/252.png
- data/253.png
- data/254.png
- data/255.png
- data/256.png
- data/257.png
- data/258.png
- data/259.png
- data/260.png
- data/261.png
- data/262.png
- data/263.png
- data/264.png
- data/265.png
- data/266.png
- data/267.png
- data/268.png
- data/269.png
- data/270.png
- data/271.png
- data/272.png
- data/273.png
- data/274.png
- data/275.png
- data/276.png
- data/277.png
- data/278.png
- data/279.png
- data/280.png
- data/281.png
- data/282.png
- data/283.png
- data/284.png
- data/285.png
- data/286.png
- data/287.png
- data/288.png
- data/289.png
- data/290.png
- data/291.png
- data/292.png
- data/293.png
- data/294.png
- data/295.png
- data/296.png
- data/297.png
[truncated: 103 more entries]
