# Supplementary material for: Towards a Computable Data Corpus of Temporal Correlations between Drug Administration and Lab Value Changes
Source: PLoS One. 2015 Aug 24;10(8):e0136131. doi: 10.1371/journal.pone.0136131 (PMC4547740; doi:10.1371/journal.pone.0136131)
Supplement: S4 File — The C# source code of the “Data Observation Gadget” (DOG) software application. This source code is licensed under CC-BY-SA 4.0 (https://creativecommons.org/licenses/by-sa/4.0/). (ZIP) [file pone.0136131.s004.zip]

Archive with 424 entries (419 files):
- Data Observation Gadget/
- Data Observation Gadget.sln
- Data Observation Gadget/App.xaml
- Data Observation Gadget/App.xaml.cs
- Data Observation Gadget/data/
- Data Observation Gadget/Data Observation Gadget.csproj
- Data Observation Gadget/data/000.png
- Data Observation Gadget/data/001.png
- Data Observation Gadget/data/002.png
- Data Observation Gadget/data/003.png
- Data Observation Gadget/data/004.png
- Data Observation Gadget/data/005.png
- Data Observation Gadget/data/006.png
- Data Observation Gadget/data/007.png
- Data Observation Gadget/data/008.png
- Data Observation Gadget/data/009.png
- Data Observation Gadget/data/010.png
- Data Observation Gadget/data/011.png
- Data Observation Gadget/data/012.png
- Data Observation Gadget/data/013.png
- Data Observation Gadget/data/014.png
- Data Observation Gadget/data/015.png
- Data Observation Gadget/data/016.png
- Data Observation Gadget/data/017.png
- Data Observation Gadget/data/018.png
- Data Observation Gadget/data/019.png
- Data Observation Gadget/data/020.png
- Data Observation Gadget/data/021.png
- Data Observation Gadget/data/022.png
- Data Observation Gadget/data/023.png
- Data Observation Gadget/data/024.png
- Data Observation Gadget/data/025.png
- Data Observation Gadget/data/026.png
- Data Observation Gadget/data/027.png
- Data Observation Gadget/data/028.png
- Data Observation Gadget/data/029.png
- Data Observation Gadget/data/030.png
- Data Observation Gadget/data/031.png
- Data Observation Gadget/data/032.png
- Data Observation Gadget/data/033.png
- Data Observation Gadget/data/034.png
- Data Observation Gadget/data/035.png
- Data Observation Gadget/data/036.png
- Data Observation Gadget/data/037.png
- Data Observation Gadget/data/038.png
- Data Observation Gadget/data/039.png
- Data Observation Gadget/data/040.png
- Data Observation Gadget/data/041.png
- Data Observation Gadget/data/042.png
- Data Observation Gadget/data/043.png
- Data Observation Gadget/data/044.png
- Data Observation Gadget/data/045.png
- Data Observation Gadget/data/046.png
- Data Observation Gadget/data/047.png
- Data Observation Gadget/data/048.png
- Data Observation Gadget/data/049.png
- Data Observation Gadget/data/050.png
- Data Observation Gadget/data/051.png
- Data Observation Gadget/data/052.png
- Data Observation Gadget/data/053.png
- Data Observation Gadget/data/054.png
- Data Observation Gadget/data/055.png
- Data Observation Gadget/data/056.png
- Data Observation Gadget/data/057.png
- Data Observation Gadget/data/058.png
- Data Observation Gadget/data/059.png
- Data Observation Gadget/data/060.png
- Data Observation Gadget/data/061.png
- Data Observation Gadget/data/062.png
- Data Observation Gadget/data/063.png
- Data Observation Gadget/data/064.png
- Data Observation Gadget/data/065.png
- Data Observation Gadget/data/066.png
- Data Observation Gadget/data/067.png
- Data Observation Gadget/data/068.png
- Data Observation Gadget/data/069.png
- Data Observation Gadget/data/070.png
- Data Observation Gadget/data/071.png
- Data Observation Gadget/data/072.png
- Data Observation Gadget/data/073.png
- Data Observation Gadget/data/074.png
- Data Observation Gadget/data/075.png
- Data Observation Gadget/data/076.png
- Data Observation Gadget/data/077.png
- Data Observation Gadget/data/078.png
- Data Observation Gadget/data/079.png
- Data Observation Gadget/data/080.png
- Data Observation Gadget/data/081.png
- Data Observation Gadget/data/082.png
- Data Observation Gadget/data/083.png
- Data Observation Gadget/data/084.png
- Data Observation Gadget/data/085.png
- Data Observation Gadget/data/086.png
- Data Observation Gadget/data/087.png
- Data Observation Gadget/data/088.png
- Data Observation Gadget/data/089.png
- Data Observation Gadget/data/090.png
- Data Observation Gadget/data/091.png
- Data Observation Gadget/data/092.png
- Data Observation Gadget/data/093.png
- Data Observation Gadget/data/094.png
- Data Observation Gadget/data/095.png
- Data Observation Gadget/data/096.png
- Data Observation Gadget/data/097.png
- Data Observation Gadget/data/098.png
- Data Observation Gadget/data/099.png
- Data Observation Gadget/data/100.png
- Data Observation Gadget/data/101.png
- Data Observation Gadget/data/102.png
- Data Observation Gadget/data/103.png
- Data Observation Gadget/data/104.png
- Data Observation Gadget/data/105.png
- Data Observation Gadget/data/106.png
- Data Observation Gadget/data/107.png
- Data Observation Gadget/data/108.png
- Data Observation Gadget/data/109.png
- Data Observation Gadget/data/110.png
- Data Observation Gadget/data/111.png
- Data Observation Gadget/data/112.png
- Data Observation Gadget/data/113.png
- Data Observation Gadget/data/114.png
- Data Observation Gadget/data/115.png
- Data Observation Gadget/data/116.png
- Data Observation Gadget/data/117.png
- Data Observation Gadget/data/118.png
- Data Observation Gadget/data/119.png
- Data Observation Gadget/data/120.png
- Data Observation Gadget/data/121.png
- Data Observation Gadget/data/122.png
- Data Observation Gadget/data/123.png
- Data Observation Gadget/data/124.png
- Data Observation Gadget/data/125.png
- Data Observation Gadget/data/126.png
- Data Observation Gadget/data/127.png
- Data Observation Gadget/data/128.png
- Data Observation Gadget/data/129.png
- Data Observation Gadget/data/130.png
- Data Observation Gadget/data/131.png
- Data Observation Gadget/data/132.png
- Data Observation Gadget/data/133.png
- Data Observation Gadget/data/134.png
- Data Observation Gadget/data/135.png
- Data Observation Gadget/data/136.png
- Data Observation Gadget/data/137.png
- Data Observation Gadget/data/138.png
- Data Observation Gadget/data/139.png
- Data Observation Gadget/data/140.png
- Data Observation Gadget/data/141.png
- Data Observation Gadget/data/142.png
- Data Observation Gadget/data/143.png
- Data Observation Gadget/data/144.png
- Data Observation Gadget/data/145.png
- Data Observation Gadget/data/146.png
- Data Observation Gadget/data/147.png
- Data Observation Gadget/data/148.png
- Data Observation Gadget/data/149.png
- Data Observation Gadget/data/150.png
- Data Observation Gadget/data/151.png
- Data Observation Gadget/data/152.png
- Data Observation Gadget/data/153.png
- Data Observation Gadget/data/154.png
- Data Observation Gadget/data/155.png
- Data Observation Gadget/data/156.png
- Data Observation Gadget/data/157.png
- Data Observation Gadget/data/158.png
- Data Observation Gadget/data/159.png
- Data Observation Gadget/data/160.png
- Data Observation Gadget/data/161.png
- Data Observation Gadget/data/162.png
- Data Observation Gadget/data/163.png
- Data Observation Gadget/data/164.png
- Data Observation Gadget/data/165.png
- Data Observation Gadget/data/166.png
- Data Observation Gadget/data/167.png
- Data Observation Gadget/data/168.png
- Data Observation Gadget/data/169.png
- Data Observation Gadget/data/170.png
- Data Observation Gadget/data/171.png
- Data Observation Gadget/data/172.png
- Data Observation Gadget/data/173.png
- Data Observation Gadget/data/174.png
- Data Observation Gadget/data/175.png
- Data Observation Gadget/data/176.png
- Data Observation Gadget/data/177.png
- Data Observation Gadget/data/178.png
- Data Observation Gadget/data/179.png
- Data Observation Gadget/data/180.png
- Data Observation Gadget/data/181.png
- Data Observation Gadget/data/182.png
- Data Observation Gadget/data/183.png
- Data Observation Gadget/data/184.png
- Data Observation Gadget/data/185.png
- Data Observation Gadget/data/186.png
- Data Observation Gadget/data/187.png
- Data Observation Gadget/data/188.png
- Data Observation Gadget/data/189.png
- Data Observation Gadget/data/190.png
- Data Observation Gadget/data/191.png
- Data Observation Gadget/data/192.png
- Data Observation Gadget/data/193.png
- Data Observation Gadget/data/194.png
- Data Observation Gadget/data/195.png
- Data Observation Gadget/data/196.png
- Data Observation Gadget/data/197.png
- Data Observation Gadget/data/198.png
- Data Observation Gadget/data/199.png
- Data Observation Gadget/data/200.png
- Data Observation Gadget/data/201.png
- Data Observation Gadget/data/202.png
- Data Observation Gadget/data/203.png
- Data Observation Gadget/data/204.png
- Data Observation Gadget/data/205.png
- Data Observation Gadget/data/206.png
- Data Observation Gadget/data/207.png
- Data Observation Gadget/data/208.png
- Data Observation Gadget/data/209.png
- Data Observation Gadget/data/210.png
- Data Observation Gadget/data/211.png
- Data Observation Gadget/data/212.png
- Data Observation Gadget/data/213.png
- Data Observation Gadget/data/214.png
- Data Observation Gadget/data/215.png
- Data Observation Gadget/data/216.png
- Data Observation Gadget/data/217.png
- Data Observation Gadget/data/218.png
- Data Observation Gadget/data/219.png
- Data Observation Gadget/data/220.png
- Data Observation Gadget/data/221.png
- Data Observation Gadget/data/222.png
- Data Observation Gadget/data/223.png
- Data Observation Gadget/data/224.png
- Data Observation Gadget/data/225.png
- Data Observation Gadget/data/226.png
- Data Observation Gadget/data/227.png
- Data Observation Gadget/data/228.png
- Data Observation Gadget/data/229.png
- Data Observation Gadget/data/230.png
- Data Observation Gadget/data/231.png
- Data Observation Gadget/data/232.png
- Data Observation Gadget/data/233.png
- Data Observation Gadget/data/234.png
- Data Observation Gadget/data/235.png
- Data Observation Gadget/data/236.png
- Data Observation Gadget/data/237.png
- Data Observation Gadget/data/238.png
- Data Observation Gadget/data/239.png
- Data Observation Gadget/data/240.png
- Data Observation Gadget/data/241.png
- Data Observation Gadget/data/242.png
- Data Observation Gadget/data/243.png
- Data Observation Gadget/data/244.png
- Data Observation Gadget/data/245.png
- Data Observation Gadget/data/246.png
- Data Observation Gadget/data/247.png
- Data Observation Gadget/data/248.png
- Data Observation Gadget/data/249.png
- Data Observation Gadget/data/250.png
- Data Observation Gadget/data/251.png
- Data Observation Gadget/data/252.png
- Data Observation Gadget/data/253.png
- Data Observation Gadget/data/254.png
- Data Observation Gadget/data/255.png
- Data Observation Gadget/data/256.png
- Data Observation Gadget/data/257.png
- Data Observation Gadget/data/258.png
- Data Observation Gadget/data/259.png
- Data Observation Gadget/data/260.png
- Data Observation Gadget/data/261.png
- Data Observation Gadget/data/262.png
- Data Observation Gadget/data/263.png
- Data Observation Gadget/data/264.png
- Data Observation Gadget/data/265.png
- Data Observation Gadget/data/266.png
- Data Observation Gadget/data/267.png
- Data Observation Gadget/data/268.png
- Data Observation Gadget/data/269.png
- Data Observation Gadget/data/270.png
- Data Observation Gadget/data/271.png
- Data Observation Gadget/data/272.png
- Data Observation Gadget/data/273.png
- Data Observation Gadget/data/274.png
- Data Observation Gadget/data/275.png
- Data Observation Gadget/data/276.png
- Data Observation Gadget/data/277.png
- Data Observation Gadget/data/278.png
- Data Observation Gadget/data/279.png
- Data Observation Gadget/data/280.png
- Data Observation Gadget/data/281.png
- Data Observation Gadget/data/282.png
- Data Observation Gadget/data/283.png
- Data Observation Gadget/data/284.png
- Data Observation Gadget/data/285.png
- Data Observation Gadget/data/286.png
- Data Observation Gadget/data/287.png
- Data Observation Gadget/data/288.png
- Data Observation Gadget/data/289.png
- Data Observation Gadget/data/290.png
- Data Observation Gadget/data/291.png
- Data Observation Gadget/data/292.png
- Data Observation Gadget/data/293.png
[truncated: 124 more entries]
