# Supplementary material for: Towards a Computable Data Corpus of Temporal Correlations between Drug Administration and Lab Value Changes
Source: PLoS One. 2015 Aug 24;10(8):e0136131. doi: 10.1371/journal.pone.0136131 (PMC4547740; doi:10.1371/journal.pone.0136131)
Supplement: S4 File — The C# source code of the “Data Observation Gadget” (DOG) software application. This source code is licensed under CC-BY-SA 4.0 (https://creativecommons.org/licenses/by-sa/4.0/). (ZIP) [file pone.0136131.s004.zip › Data Observation Gadget.sln]

Microsoft Visual Studio Solution File, Format Version 11.00
# Visual C# Express 2010
Project("{FAE04EC0-301F-11D3-BF4B-00C04F79EFBC}") = "Data Observation Gadget", "Data Observation Gadget\Data Observation Gadget.csproj", "{92A48D2A-0918-49C4-9FA3-A16250D3CEFC}"
EndProject
Global
	GlobalSection(SolutionConfigurationPlatforms) = preSolution
		Debug|x86 = Debug|x86
		Release|x86 = Release|x86
	EndGlobalSection
	GlobalSection(ProjectConfigurationPlatforms) = postSolution
		{92A48D2A-0918-49C4-9FA3-A16250D3CEFC}.Debug|x86.ActiveCfg = Debug|x86
		{92A48D2A-0918-49C4-9FA3-A16250D3CEFC}.Debug|x86.Build.0 = Debug|x86
		{92A48D2A-0918-49C4-9FA3-A16250D3CEFC}.Release|x86.ActiveCfg = Release|x86
		{92A48D2A-0918-49C4-9FA3-A16250D3CEFC}.Release|x86.Build.0 = Release|x86
	EndGlobalSection
	GlobalSection(SolutionProperties) = preSolution
		HideSolutionNode = FALSE
	EndGlobalSection
EndGlobal
