# Supplementary material for: Towards a Computable Data Corpus of Temporal Correlations between Drug Administration and Lab Value Changes
Source: PLoS One. 2015 Aug 24;10(8):e0136131. doi: 10.1371/journal.pone.0136131 (PMC4547740; doi:10.1371/journal.pone.0136131)
Supplement: S4 File — The C# source code of the “Data Observation Gadget” (DOG) software application. This source code is licensed under CC-BY-SA 4.0 (https://creativecommons.org/licenses/by-sa/4.0/). (ZIP) [file pone.0136131.s004.zip › Data Observation Gadget/App.xaml]

<Application x:Class="DataObservationGadget.App"
             xmlns="http://schemas.microsoft.com/winfx/2006/xaml/presentation"
             xmlns:x="http://schemas.microsoft.com/winfx/2006/xaml"
             StartupUri="MainWindow.xaml">
    <Application.Resources>
         
    </Application.Resources>
</Application>
