# Supplementary material for: Towards a Computable Data Corpus of Temporal Correlations between Drug Administration and Lab Value Changes
Source: PLoS One. 2015 Aug 24;10(8):e0136131. doi: 10.1371/journal.pone.0136131 (PMC4547740; doi:10.1371/journal.pone.0136131)
Supplement: S4 File — The C# source code of the “Data Observation Gadget” (DOG) software application. This source code is licensed under CC-BY-SA 4.0 (https://creativecommons.org/licenses/by-sa/4.0/). (ZIP) [file pone.0136131.s004.zip › Data Observation Gadget/App.xaml.cs]

using System;
using System.Collections.Generic;
using System.Configuration;
using System.Data;
using System.Linq;
using System.Windows;

namespace DataObservationGadget
{
    /// <summary>
    /// Interaktionslogik für "App.xaml"
    /// </summary>
    public partial class App : Application
    {
    }
}
