# Supplementary material for: Towards a Computable Data Corpus of Temporal Correlations between Drug Administration and Lab Value Changes
Source: PLoS One. 2015 Aug 24;10(8):e0136131. doi: 10.1371/journal.pone.0136131 (PMC4547740; doi:10.1371/journal.pone.0136131)
Supplement: S4 File — The C# source code of the “Data Observation Gadget” (DOG) software application. This source code is licensed under CC-BY-SA 4.0 (https://creativecommons.org/licenses/by-sa/4.0/). (ZIP) [file pone.0136131.s004.zip › Data Observation Gadget/Data Observation Gadget.csproj]

<?xml version="1.0" encoding="utf-8"?>
<Project ToolsVersion="4.0" DefaultTargets="Build" xmlns="http://schemas.microsoft.com/developer/msbuild/2003">
  <PropertyGroup>
    <Configuration Condition=" '$(Configuration)' == '' ">Debug</Configuration>
    <Platform Condition=" '$(Platform)' == '' ">x86</Platform>
    <ProductVersion>8.0.30703</ProductVersion>
    <SchemaVersion>2.0</SchemaVersion>
    <ProjectGuid>{92A48D2A-0918-49C4-9FA3-A16250D3CEFC}</ProjectGuid>
    <OutputType>WinExe</OutputType>
    <AppDesignerFolder>Properties</AppDesignerFolder>
    <RootNamespace>DataObservationGadget</RootNamespace>
    <AssemblyName>DataObservationGadget</AssemblyName>
    <TargetFrameworkVersion>v4.0</TargetFrameworkVersion>
    <TargetFrameworkProfile>Client</TargetFrameworkProfile>
    <FileAlignment>512</FileAlignment>
    <ProjectTypeGuids>{60dc8134-eba5-43b8-bcc9-bb4bc16c2548};{FAE04EC0-301F-11D3-BF4B-00C04F79EFBC}</ProjectTypeGuids>
    <WarningLevel>4</WarningLevel>
    <PublishUrl>publish\</PublishUrl>
    <Install>true</Install>
    <InstallFrom>Disk</InstallFrom>
    <UpdateEnabled>false</UpdateEnabled>
    <UpdateMode>Foreground</UpdateMode>
    <UpdateInterval>7</UpdateInterval>
    <UpdateIntervalUnits>Days</UpdateIntervalUnits>
    <UpdatePeriodically>false</UpdatePeriodically>
    <UpdateRequired>false</UpdateRequired>
    <MapFileExtensions>true</MapFileExtensions>
    <ApplicationRevision>0</ApplicationRevision>
    <ApplicationVersion>1.0.0.%2a</ApplicationVersion>
    <IsWebBootstrapper>false</IsWebBootstrapper>
    <UseApplicationTrust>false</UseApplicationTrust>
    <BootstrapperEnabled>true</BootstrapperEnabled>
  </PropertyGroup>
  <PropertyGroup Condition=" '$(Configuration)|$(Platform)' == 'Debug|x86' ">
    <PlatformTarget>x86</PlatformTarget>
    <DebugSymbols>true</DebugSymbols>
    <DebugType>full</DebugType>
    <Optimize>false</Optimize>
    <OutputPath>bin\Debug\</OutputPath>
    <DefineConstants>DEBUG;TRACE</DefineConstants>
    <ErrorReport>prompt</ErrorReport>
    <WarningLevel>4</WarningLevel>
  </PropertyGroup>
  <PropertyGroup Condition=" '$(Configuration)|$(Platform)' == 'Release|x86' ">
    <PlatformTarget>x86</PlatformTarget>
    <DebugType>pdbonly</DebugType>
    <Optimize>true</Optimize>
    <OutputPath>bin\Release\</OutputPath>
    <DefineConstants>TRACE</DefineConstants>
    <ErrorReport>prompt</ErrorReport>
    <WarningLevel>4</WarningLevel>
  </PropertyGroup>
  <PropertyGroup>
    <ApplicationIcon>
    </ApplicationIcon>
  </PropertyGroup>
  <ItemGroup>
    <Reference Include="System" />
    <Reference Include="System.Data" />
    <Reference Include="System.Drawing" />
    <Reference Include="System.Xml" />
    <Reference Include="Microsoft.CSharp" />
    <Reference Include="System.Core" />
    <Reference Include="System.Xml.Linq" />
    <Reference Include="System.Data.DataSetExtensions" />
    <Reference Include="System.Xaml">
      <RequiredTargetFramework>4.0</RequiredTargetFramework>
    </Reference>
    <Reference Include="WindowsBase" />
    <Reference Include="PresentationCore" />
    <Reference Include="PresentationFramework" />
  </ItemGroup>
  <ItemGroup>
    <ApplicationDefinition Include="App.xaml">
      <Generator>MSBuild:Compile</Generator>
      <SubType>Designer</SubType>
    </ApplicationDefinition>
    <Compile Include="MainWindow.xaml.cs">
      <DependentUpon>MainWindow.xaml</DependentUpon>
    </Compile>
    <Compile Include="MainWindow_Statistics.cs" />
    <Compile Include="App.xaml.cs">
      <DependentUpon>App.xaml</DependentUpon>
      <SubType>Code</SubType>
    </Compile>
    <Page Include="MainWindow.xaml">
      <SubType>Designer</SubType>
      <Generator>MSBuild:Compile</Generator>
    </Page>
  </ItemGroup>
  <ItemGroup>
    <Compile Include="Properties\AssemblyInfo.cs">
      <SubType>Code</SubType>
    </Compile>
    <Compile Include="Properties\Resources.Designer.cs">
      <AutoGen>True</AutoGen>
      <DesignTime>True</DesignTime>
      <DependentUpon>Resources.resx</DependentUpon>
    </Compile>
    <Compile Include="Properties\Settings.Designer.cs">
      <AutoGen>True</AutoGen>
      <DependentUpon>Settings.settings</DependentUpon>
      <DesignTimeSharedInput>True</DesignTimeSharedInput>
    </Compile>
    <EmbeddedResource Include="Properties\Resources.resx">
      <Generator>ResXFileCodeGenerator</Generator>
      <LastGenOutput>Resources.Designer.cs</LastGenOutput>
    </EmbeddedResource>
    <None Include="Properties\Settings.settings">
      <Generator>SettingsSingleFileGenerator</Generator>
      <LastGenOutput>Settings.Designer.cs</LastGenOutput>
    </None>
    <AppDesigner Include="Properties\" />
  </ItemGroup>
  <ItemGroup>
    <Resource Include="icons\Icon_Flag_Green.png" />
  </ItemGroup>
  <ItemGroup>
    <Resource Include="icons\Icon_Minus.png" />
  </ItemGroup>
  <ItemGroup>
    <Resource Include="icons\Icon_Question.png" />
  </ItemGroup>
  <ItemGroup>
    <BootstrapperPackage Include=".NETFramework,Version=v4.0,Profile=Client">
      <Visible>False</Visible>
      <ProductName>Microsoft .NET Framework 4 Client Profile %28x86 und x64%29</ProductName>
      <Install>true</Install>
    </BootstrapperPackage>
    <BootstrapperPackage Include="Microsoft.Net.Client.3.5">
      <Visible>False</Visible>
      <ProductName>.NET Framework 3.5 SP1 Client Profile</ProductName>
      <Install>false</Install>
    </BootstrapperPackage>
    <BootstrapperPackage Include="Microsoft.Net.Framework.3.5.SP1">
      <Visible>False</Visible>
      <ProductName>.NET Framework 3.5 SP1</ProductName>
      <Install>false</Install>
    </BootstrapperPackage>
    <BootstrapperPackage Include="Microsoft.Windows.Installer.3.1">
      <Visible>False</Visible>
      <ProductName>Windows Installer 3.1</ProductName>
      <Install>true</Install>
    </BootstrapperPackage>
  </ItemGroup>
  <ItemGroup>
    <Resource Include="icons\Icon_Main.ico" />
  </ItemGroup>
  <ItemGroup>
    <None Include="data\000.png">
      <CopyToOutputDirectory>Always</CopyToOutputDirectory>
    </None>
    <None Include="data\001.png">
      <CopyToOutputDirectory>Always</CopyToOutputDirectory>
    </None>
    <None Include="data\002.png">
      <CopyToOutputDirectory>Always</CopyToOutputDirectory>
    </None>
    <None Include="data\003.png">
      <CopyToOutputDirectory>Always</CopyToOutputDirectory>
    </None>
    <None Include="data\004.png">
      <CopyToOutputDirectory>Always</CopyToOutputDirectory>
    </None>
    <None Include="data\005.png">
      <CopyToOutputDirectory>Always</CopyToOutputDirectory>
    </None>
    <None Include="data\006.png">
      <CopyToOutputDirectory>Always</CopyToOutputDirectory>
    </None>
    <None Include="data\007.png">
      <CopyToOutputDirectory>Always</CopyToOutputDirectory>
    </None>
    <None Include="data\008.png">
      <CopyToOutputDirectory>Always</CopyToOutputDirectory>
    </None>
    <None Include="data\009.png">
      <CopyToOutputDirectory>Always</CopyToOutputDirectory>
    </None>
    <None Include="data\010.png">
      <CopyToOutputDirectory>Always</CopyToOutputDirectory>
    </None>
    <None Include="data\011.png">
      <CopyToOutputDirectory>Always</CopyToOutputDirectory>
    </None>
    <None Include="data\012.png">
      <CopyToOutputDirectory>Always</CopyToOutputDirectory>
    </None>
    <None Include="data\013.png">
      <CopyToOutputDirectory>Always</CopyToOutputDirectory>
    </None>
    <None Include="data\014.png">
      <CopyToOutputDirectory>Always</CopyToOutputDirectory>
    </None>
    <None Include="data\015.png">
      <CopyToOutputDirectory>Always</CopyToOutputDirectory>
    </None>
    <None Include="data\016.png">
      <CopyToOutputDirectory>Always</CopyToOutputDirectory>
    </None>
    <None Include="data\017.png">
      <CopyToOutputDirectory>Always</CopyToOutputDirectory>
    </None>
    <None Include="data\018.png">
      <CopyToOutputDirectory>Always</CopyToOutputDirectory>
    </None>
    <None Include="data\019.png">
      <CopyToOutputDirectory>Always</CopyToOutputDirectory>
    </None>
    <None Include="data\020.png">
      <CopyToOutputDirectory>Always</CopyToOutputDirectory>
    </None>
    <None Include="data\021.png">
      <CopyToOutputDirectory>Always</CopyToOutputDirectory>
    </None>
    <None Include="data\022.png">
      <CopyToOutputDirectory>Always</CopyToOutputDirectory>
    </None>
    <None Include="data\023.png">
      <CopyToOutputDirectory>Always</CopyToOutputDirectory>
    </None>
    <None Include="data\024.png">
      <CopyToOutputDirectory>Always</CopyToOutputDirectory>
    </None>
    <None Include="data\025.png">
      <CopyToOutputDirectory>Always</CopyToOutputDirectory>
    </None>
    <None Include="data\026.png">
      <CopyToOutputDirectory>Always</CopyToOutputDirectory>
    </None>
    <None Include="data\027.png">
      <CopyToOutputDirectory>Always</CopyToOutputDirectory>
    </None>
    <None Include="data\028.png">
      <CopyToOutputDirectory>Always</CopyToOutputDirectory>
    </None>
    <None Include="data\029.png">
      <CopyToOutputDirectory>Always</CopyToOutputDirectory>
    </None>
    <None Include="data\030.png">
      <CopyToOutputDirectory>Always</CopyToOutputDirectory>
    </None>
    <None Include="data\031.png">
      <CopyToOutputDirectory>Always</CopyToOutputDirectory>
    </None>
    <None Include="data\032.png">
      <CopyToOutputDirectory>Always</CopyToOutputDirectory>
    </None>
    <None Include="data\033.png">
      <CopyToOutputDirectory>Always</CopyToOutputDirectory>
    </None>
    <None Include="data\034.png">
      <CopyToOutputDirectory>Always</CopyToOutputDirectory>
    </None>
    <None Include="data\035.png">
      <CopyToOutputDirectory>Always</CopyToOutputDirectory>
    </None>
    <None Include="data\036.png">
      <CopyToOutputDirectory>Always</CopyToOutputDirectory>
    </None>
    <None Include="data\037.png">
      <CopyToOutputDirectory>Always</CopyToOutputDirectory>
    </None>
    <None Include="data\038.png">
      <CopyToOutputDirectory>Always</CopyToOutputDirectory>
    </None>
    <None Include="data\039.png">
      <CopyToOutputDirectory>Always</CopyToOutputDirectory>
    </None>
    <None Include="data\040.png">
      <CopyToOutputDirectory>Always</CopyToOutputDirectory>
    </None>
    <None Include="data\041.png">
      <CopyToOutputDirectory>Always</CopyToOutputDirectory>
    </None>
    <None Include="data\042.png">
      <CopyToOutputDirectory>Always</CopyToOutputDirectory>
    </None>
    <None Include="data\043.png">
      <CopyToOutputDirectory>Always</CopyToOutputDirectory>
    </None>
    <None Include="data\044.png">
      <CopyToOutputDirectory>Always</CopyToOutputDirectory>
    </None>
    <None Include="data\045.png">
      <CopyToOutputDirectory>Always</CopyToOutputDirectory>
    </None>
    <None Include="data\046.png">
      <CopyToOutputDirectory>Always</CopyToOutputDirectory>
    </None>
    <None Include="data\047.png">
      <CopyToOutputDirectory>Always</CopyToOutputDirectory>
    </None>
    <None Include="data\048.png">
      <CopyToOutputDirectory>Always</CopyToOutputDirectory>
    </None>
    <None Include="data\049.png">
      <CopyToOutputDirectory>Always</CopyToOutputDirectory>
    </None>
    <None Include="data\050.png">
      <CopyToOutputDirectory>Always</CopyToOutputDirectory>
    </None>
    <None Include="data\051.png">
      <CopyToOutputDirectory>Always</CopyToOutputDirectory>
    </None>
    <None Include="data\052.png">
      <CopyToOutputDirectory>Always</CopyToOutputDirectory>
    </None>
    <None Include="data\053.png">
      <CopyToOutputDirectory>Always</CopyToOutputDirectory>
    </None>
    <None Include="data\054.png">
      <CopyToOutputDirectory>Always</CopyToOutputDirectory>
    </None>
    <None Include="data\055.png">
      <CopyToOutputDirectory>Always</CopyToOutputDirectory>
    </None>
    <None Include="data\056.png">
      <CopyToOutputDirectory>Always</CopyToOutputDirectory>
    </None>
    <None Include="data\057.png">
      <CopyToOutputDirectory>Always</CopyToOutputDirectory>
    </None>
    <None Include="data\058.png">
      <CopyToOutputDirectory>Always</CopyToOutputDirectory>
    </None>
    <None Include="data\059.png">
      <CopyToOutputDirectory>Always</CopyToOutputDirectory>
    </None>
    <None Include="data\060.png">
      <CopyToOutputDirectory>Always</CopyToOutputDirectory>
    </None>
    <None Include="data\061.png">
      <CopyToOutputDirectory>Always</CopyToOutputDirectory>
    </None>
    <None Include="data\062.png">
      <CopyToOutputDirectory>Always</CopyToOutputDirectory>
    </None>
    <None Include="data\063.png">
      <CopyToOutputDirectory>Always</CopyToOutputDirectory>
    </None>
    <None Include="data\064.png">
      <CopyToOutputDirectory>Always</CopyToOutputDirectory>
    </None>
    <None Include="data\065.png">
      <CopyToOutputDirectory>Always</CopyToOutputDirectory>
    </None>
    <None Include="data\066.png">
      <CopyToOutputDirectory>Always</CopyToOutputDirectory>
    </None>
    <None Include="data\067.png">
      <CopyToOutputDirectory>Always</CopyToOutputDirectory>
    </None>
    <None Include="data\068.png">
      <CopyToOutputDirectory>Always</CopyToOutputDirectory>
    </None>
    <None Include="data\069.png">
      <CopyToOutputDirectory>Always</CopyToOutputDirectory>
    </None>
    <None Include="data\070.png">
      <CopyToOutputDirectory>Always</CopyToOutputDirectory>
    </None>
    <None Include="data\071.png">
      <CopyToOutputDirectory>Always</CopyToOutputDirectory>
    </None>
    <None Include="data\072.png">
      <CopyToOutputDirectory>Always</CopyToOutputDirectory>
    </None>
    <None Include="data\073.png">
      <CopyToOutputDirectory>Always</CopyToOutputDirectory>
    </None>
    <None Include="data\074.png">
      <CopyToOutputDirectory>Always</CopyToOutputDirectory>
    </None>
    <None Include="data\075.png">
      <CopyToOutputDirectory>Always</CopyToOutputDirectory>
    </None>
    <None Include="data\076.png">
      <CopyToOutputDirectory>Always</CopyToOutputDirectory>
    </None>
    <None Include="data\077.png">
      <CopyToOutputDirectory>Always</CopyToOutputDirectory>
    </None>
    <None Include="data\078.png">
      <CopyToOutputDirectory>Always</CopyToOutputDirectory>
    </None>
    <None Include="data\079.png">
      <CopyToOutputDirectory>Always</CopyToOutputDirectory>
    </None>
    <None Include="data\080.png">
      <CopyToOutputDirectory>Always</CopyToOutputDirectory>
    </None>
    <None Include="data\081.png">
      <CopyToOutputDirectory>Always</CopyToOutputDirectory>
    </None>
    <None Include="data\082.png">
      <CopyToOutputDirectory>Always</CopyToOutputDirectory>
    </None>
    <None Include="data\083.png">
      <CopyToOutputDirectory>Always</CopyToOutputDirectory>
    </None>
    <None Include="data\084.png">
      <CopyToOutputDirectory>Always</CopyToOutputDirectory>
    </None>
    <None Include="data\085.png">
      <CopyToOutputDirectory>Always</CopyToOutputDirectory>
    </None>
    <None Include="data\086.png">
      <CopyToOutputDirectory>Always</CopyToOutputDirectory>
    </None>
    <None Include="data\087.png">
      <CopyToOutputDirectory>Always</CopyToOutputDirectory>
    </None>
    <None Include="data\088.png">
      <CopyToOutputDirectory>Always</CopyToOutputDirectory>
    </None>
    <None Include="data\089.png">
      <CopyToOutputDirectory>Always</CopyToOutputDirectory>
    </None>
    <None Include="data\090.png">
      <CopyToOutputDirectory>Always</CopyToOutputDirectory>
    </None>
    <None Include="data\091.png">
      <CopyToOutputDirectory>Always</CopyToOutputDirectory>
    </None>
    <None Include="data\092.png">
      <CopyToOutputDirectory>Always</CopyToOutputDirectory>
    </None>
    <None Include="data\093.png">
      <CopyToOutputDirectory>Always</CopyToOutputDirectory>
    </None>
    <None Include="data\094.png">
      <CopyToOutputDirectory>Always</CopyToOutputDirectory>
    </None>
    <None Include="data\095.png">
      <CopyToOutputDirectory>Always</CopyToOutputDirectory>
    </None>
    <None Include="data\096.png">
      <CopyToOutputDirectory>Always</CopyToOutputDirectory>
    </None>
    <None Include="data\097.png">
      <CopyToOutputDirectory>Always</CopyToOutputDirectory>
    </None>
    <None Include="data\098.png">
      <CopyToOutputDirectory>Always</CopyToOutputDirectory>
    </None>
    <None Include="data\099.png">
      <CopyToOutputDirectory>Always</CopyToOutputDirectory>
    </None>
    <None Include="data\100.png">
      <CopyToOutputDirectory>Always</CopyToOutputDirectory>
    </None>
    <None Include="data\101.png">
      <CopyToOutputDirectory>Always</CopyToOutputDirectory>
    </None>
    <None Include="data\102.png">
      <CopyToOutputDirectory>Always</CopyToOutputDirectory>
    </None>
    <None Include="data\103.png">
      <CopyToOutputDirectory>Always</CopyToOutputDirectory>
    </None>
    <None Include="data\104.png">
      <CopyToOutputDirectory>Always</CopyToOutputDirectory>
    </None>
    <None Include="data\105.png">
      <CopyToOutputDirectory>Always</CopyToOutputDirectory>
    </None>
    <None Include="data\106.png">
      <CopyToOutputDirectory>Always</CopyToOutputDirectory>
    </None>
    <None Include="data\107.png">
      <CopyToOutputDirectory>Always</CopyToOutputDirectory>
    </None>
    <None Include="data\108.png">
      <CopyToOutputDirectory>Always</CopyToOutputDirectory>
    </None>
    <None Include="data\109.png">
      <CopyToOutputDirectory>Always</CopyToOutputDirectory>
    </None>
    <None Include="data\110.png">
      <CopyToOutputDirectory>Always</CopyToOutputDirectory>
    </None>
    <None Include="data\111.png">
      <CopyToOutputDirectory>Always</CopyToOutputDirectory>
    </None>
    <None Include="data\112.png">
      <CopyToOutputDirectory>Always</CopyToOutputDirectory>
    </None>
    <None Include="data\113.png">
      <CopyToOutputDirectory>Always</CopyToOutputDirectory>
    </None>
    <None Include="data\114.png">
      <CopyToOutputDirectory>Always</CopyToOutputDirectory>
    </None>
    <None Include="data\115.png">
      <CopyToOutputDirectory>Always</CopyToOutputDirectory>
    </None>
    <None Include="data\116.png">
      <CopyToOutputDirectory>Always</CopyToOutputDirectory>
    </None>
    <None Include="data\117.png">
      <CopyToOutputDirectory>Always</CopyToOutputDirectory>
    </None>
    <None Include="data\118.png">
      <CopyToOutputDirectory>Always</CopyToOutputDirectory>
    </None>
    <None Include="data\119.png">
      <CopyToOutputDirectory>Always</CopyToOutputDirectory>
    </None>
    <None Include="data\120.png">
      <CopyToOutputDirectory>Always</CopyToOutputDirectory>
    </None>
    <None Include="data\121.png">
      <CopyToOutputDirectory>Always</CopyToOutputDirectory>
    </None>
    <None Include="data\122.png">
      <CopyToOutputDirectory>Always</CopyToOutputDirectory>
    </None>
    <None Include="data\123.png">
      <CopyToOutputDirectory>Always</CopyToOutputDirectory>
    </None>
    <None Include="data\124.png">
      <CopyToOutputDirectory>Always</CopyToOutputDirectory>
    </None>
    <None Include="data\125.png">
      <CopyToOutputDirectory>Always</CopyToOutputDirectory>
    </None>
    <None Include="data\126.png">
      <CopyToOutputDirectory>Always</CopyToOutputDirectory>
    </None>
    <None Include="data\127.png">
      <CopyToOutputDirectory>Always</CopyToOutputDirectory>
    </None>
    <None Include="data\128.png">
      <CopyToOutputDirectory>Always</CopyToOutputDirectory>
    </None>
    <None Include="data\129.png">
      <CopyToOutputDirectory>Always</CopyToOutputDirectory>
    </None>
    <None Include="data\130.png">
      <CopyToOutputDirectory>Always</CopyToOutputDirectory>
    </None>
    <None Include="data\131.png">
      <CopyToOutputDirectory>Always</CopyToOutputDirectory>
    </None>
    <None Include="data\132.png">
      <CopyToOutputDirectory>Always</CopyToOutputDirectory>
    </None>
    <None Include="data\133.png">
      <CopyToOutputDirectory>Always</CopyToOutputDirectory>
    </None>
    <None Include="data\134.png">
      <CopyToOutputDirectory>Always</CopyToOutputDirectory>
    </None>
    <None Include="data\135.png">
      <CopyToOutputDirectory>Always</CopyToOutputDirectory>
    </None>
    <None Include="data\136.png">
      <CopyToOutputDirectory>Always</CopyToOutputDirectory>
    </None>
    <None Include="data\137.png">
      <CopyToOutputDirectory>Always</CopyToOutputDirectory>
    </None>
    <None Include="data\138.png">
      <CopyToOutputDirectory>Always</CopyToOutputDirectory>
    </None>
    <None Include="data\139.png">
      <CopyToOutputDirectory>Always</CopyToOutputDirectory>
    </None>
    <None Include="data\140.png">
      <CopyToOutputDirectory>Always</CopyToOutputDirectory>
    </None>
    <None Include="data\141.png">
      <CopyToOutputDirectory>Always</CopyToOutputDirectory>
    </None>
    <None Include="data\142.png">
      <CopyToOutputDirectory>Always</CopyToOutputDirectory>
    </None>
    <None Include="data\143.png">
      <CopyToOutputDirectory>Always</CopyToOutputDirectory>
    </None>
    <None Include="data\144.png">
      <CopyToOutputDirectory>Always</CopyToOutputDirectory>
    </None>
    <None Include="data\145.png">
      <CopyToOutputDirectory>Always</CopyToOutputDirectory>
    </None>
    <None Include="data\146.png">
      <CopyToOutputDirectory>Always</CopyToOutputDirectory>
    </None>
    <None Include="data\147.png">
      <CopyToOutputDirectory>Always</CopyToOutputDirectory>
    </None>
    <None Include="data\148.png">
      <CopyToOutputDirectory>Always</CopyToOutputDirectory>
    </None>
    <None Include="data\149.png">
      <CopyToOutputDirectory>Always</CopyToOutputDirectory>
    </None>
    <None Include="data\150.png">
      <CopyToOutputDirectory>Always</CopyToOutputDirectory>
    </None>
    <None Include="data\151.png">
      <CopyToOutputDirectory>Always</CopyToOutputDirectory>
    </None>
    <None Include="data\152.png">
      <CopyToOutputDirectory>Always</CopyToOutputDirectory>
    </None>
    <None Include="data\153.png">
      <CopyToOutputDirectory>Always</CopyToOutputDirectory>
    </None>
    <None Include="data\154.png">
      <CopyToOutputDirectory>Always</CopyToOutputDirectory>
    </None>
    <None Include="data\155.png">
      <CopyToOutputDirectory>Always</CopyToOutputDirectory>
    </None>
    <None Include="data\156.png">
      <CopyToOutputDirectory>Always</CopyToOutputDirectory>
    </None>
    <None Include="data\157.png">
      <CopyToOutputDirectory>Always</CopyToOutputDirectory>
    </None>
    <None Include="data\158.png">
      <CopyToOutputDirectory>Always</CopyToOutputDirectory>
    </None>
    <None Include="data\159.png">
      <CopyToOutputDirectory>Always</CopyToOutputDirectory>
    </None>
    <None Include="data\160.png">
      <CopyToOutputDirectory>Always</CopyToOutputDirectory>
    </None>
    <None Include="data\161.png">
      <CopyToOutputDirectory>Always</CopyToOutputDirectory>
    </None>
    <None Include="data\162.png">
      <CopyToOutputDirectory>Always</CopyToOutputDirectory>
    </None>
    <None Include="data\163.png">
      <CopyToOutputDirectory>Always</CopyToOutputDirectory>
    </None>
    <None Include="data\164.png">
      <CopyToOutputDirectory>Always</CopyToOutputDirectory>
    </None>
    <None Include="data\165.png">
      <CopyToOutputDirectory>Always</CopyToOutputDirectory>
    </None>
    <None Include="data\166.png">
      <CopyToOutputDirectory>Always</CopyToOutputDirectory>
    </None>
    <None Include="data\167.png">
      <CopyToOutputDirectory>Always</CopyToOutputDirectory>
    </None>
    <None Include="data\168.png">
      <CopyToOutputDirectory>Always</CopyToOutputDirectory>
    </None>
    <None Include="data\169.png">
      <CopyToOutputDirectory>Always</CopyToOutputDirectory>
    </None>
    <None Include="data\170.png">
      <CopyToOutputDirectory>Always</CopyToOutputDirectory>
    </None>
    <None Include="data\171.png">
      <CopyToOutputDirectory>Always</CopyToOutputDirectory>
    </None>
    <None Include="data\172.png">
      <CopyToOutputDirectory>Always</CopyToOutputDirectory>
    </None>
    <None Include="data\173.png">
      <CopyToOutputDirectory>Always</CopyToOutputDirectory>
    </None>
    <None Include="data\174.png">
      <CopyToOutputDirectory>Always</CopyToOutputDirectory>
    </None>
    <None Include="data\175.png">
      <CopyToOutputDirectory>Always</CopyToOutputDirectory>
    </None>
    <None Include="data\176.png">
      <CopyToOutputDirectory>Always</CopyToOutputDirectory>
    </None>
    <None Include="data\177.png">
      <CopyToOutputDirectory>Always</CopyToOutputDirectory>
    </None>
    <None Include="data\178.png">
      <CopyToOutputDirectory>Always</CopyToOutputDirectory>
    </None>
    <None Include="data\179.png">
      <CopyToOutputDirectory>Always</CopyToOutputDirectory>
    </None>
    <None Include="data\180.png">
      <CopyToOutputDirectory>Always</CopyToOutputDirectory>
    </None>
    <None Include="data\181.png">
      <CopyToOutputDirectory>Always</CopyToOutputDirectory>
    </None>
    <None Include="data\182.png">
      <CopyToOutputDirectory>Always</CopyToOutputDirectory>
    </None>
    <None Include="data\183.png">
      <CopyToOutputDirectory>Always</CopyToOutputDirectory>
    </None>
    <None Include="data\184.png">
      <CopyToOutputDirectory>Always</CopyToOutputDirectory>
    </None>
    <None Include="data\185.png">
      <CopyToOutputDirectory>Always</CopyToOutputDirectory>
    </None>
    <None Include="data\186.png">
      <CopyToOutputDirectory>Always</CopyToOutputDirectory>
    </None>
    <None Include="data\187.png">
      <CopyToOutputDirectory>Always</CopyToOutputDirectory>
    </None>
    <None Include="data\188.png">
      <CopyToOutputDirectory>Always</CopyToOutputDirectory>
    </None>
    <None Include="data\189.png">
      <CopyToOutputDirectory>Always</CopyToOutputDirectory>
    </None>
    <None Include="data\190.png">
      <CopyToOutputDirectory>Always</CopyToOutputDirectory>
    </None>
    <None Include="data\191.png">
      <CopyToOutputDirectory>Always</CopyToOutputDirectory>
    </None>
    <None Include="data\192.png">
      <CopyToOutputDirectory>Always</CopyToOutputDirectory>
    </None>
    <None Include="data\193.png">
      <CopyToOutputDirectory>Always</CopyToOutputDirectory>
    </None>
    <None Include="data\194.png">
      <CopyToOutputDirectory>Always</CopyToOutputDirectory>
    </None>
    <None Include="data\195.png">
      <CopyToOutputDirectory>Always</CopyToOutputDirectory>
    </None>
    <None Include="data\196.png">
      <CopyToOutputDirectory>Always</CopyToOutputDirectory>
    </None>
    <None Include="data\197.png">
      <CopyToOutputDirectory>Always</CopyToOutputDirectory>
    </None>
    <None Include="data\198.png">
      <CopyToOutputDirectory>Always</CopyToOutputDirectory>
    </None>
    <None Include="data\199.png">
      <CopyToOutputDirectory>Always</CopyToOutputDirectory>
    </None>
    <None Include="data\200.png">
      <CopyToOutputDirectory>Always</CopyToOutputDirectory>
    </None>
    <None Include="data\201.png">
      <CopyToOutputDirectory>Always</CopyToOutputDirectory>
    </None>
    <None Include="data\202.png">
      <CopyToOutputDirectory>Always</CopyToOutputDirectory>
    </None>
    <None Include="data\203.png">
      <CopyToOutputDirectory>Always</CopyToOutputDirectory>
    </None>
    <None Include="data\204.png">
      <CopyToOutputDirectory>Always</CopyToOutputDirectory>
    </None>
    <None Include="data\205.png">
      <CopyToOutputDirectory>Always</CopyToOutputDirectory>
    </None>
    <None Include="data\206.png">
      <CopyToOutputDirectory>Always</CopyToOutputDirectory>
    </None>
    <None Include="data\207.png">
      <CopyToOutputDirectory>Always</CopyToOutputDirectory>
    </None>
    <None Include="data\208.png">
      <CopyToOutputDirectory>Always</CopyToOutputDirectory>
    </None>
    <None Include="data\209.png">
      <CopyToOutputDirectory>Always</CopyToOutputDirectory>
    </None>
    <None Include="data\210.png">
      <CopyToOutputDirectory>Always</CopyToOutputDirectory>
    </None>
    <None Include="data\211.png">
      <CopyToOutputDirectory>Always</CopyToOutputDirectory>
    </None>
    <None Include="data\212.png">
      <CopyToOutputDirectory>Always</CopyToOutputDirectory>
    </None>
    <None Include="data\213.png">
      <CopyToOutputDirectory>Always</CopyToOutputDirectory>
    </None>
    <None Include="data\214.png">
      <CopyToOutputDirectory>Always</CopyToOutputDirectory>
    </None>
    <None Include="data\215.png">
      <CopyToOutputDirectory>Always</CopyToOutputDirectory>
    </None>
    <None Include="data\216.png">
      <CopyToOutputDirectory>Always</CopyToOutputDirectory>
    </None>
    <None Include="data\217.png">
      <CopyToOutputDirectory>Always</CopyToOutputDirectory>
    </None>
    <None Include="data\218.png">
      <CopyToOutputDirectory>Always</CopyToOutputDirectory>
    </None>
    <None Include="data\219.png">
      <CopyToOutputDirectory>Always</CopyToOutputDirectory>
    </None>
    <None Include="data\220.png">
      <CopyToOutputDirectory>Always</CopyToOutputDirectory>
    </None>
    <None Include="data\221.png">
      <CopyToOutputDirectory>Always</CopyToOutputDirectory>
    </None>
    <None Include="data\222.png">
      <CopyToOutputDirectory>Always</CopyToOutputDirectory>
    </None>
    <None Include="data\223.png">
      <CopyToOutputDirectory>Always</CopyToOutputDirectory>
    </None>
    <None Include="data\224.png">
      <CopyToOutputDirectory>Always</CopyToOutputDirectory>
    </None>
    <None Include="data\225.png">
      <CopyToOutputDirectory>Always</CopyToOutputDirectory>
    </None>
    <None Include="data\226.png">
      <CopyToOutputDirectory>Always</CopyToOutputDirectory>
    </None>
    <None Include="data\227.png">
      <CopyToOutputDirectory>Always</CopyToOutputDirectory>
    </None>
    <None Include="data\228.png">
      <CopyToOutputDirectory>Always</CopyToOutputDirectory>
    </None>
    <None Include="data\229.png">
      <CopyToOutputDirectory>Always</CopyToOutputDirectory>
    </None>
    <None Include="data\230.png">
      <CopyToOutputDirectory>Always</CopyToOutputDirectory>
    </None>
    <None Include="data\231.png">
      <CopyToOutputDirectory>Always</CopyToOutputDirectory>
    </None>
    <None Include="data\232.png">
      <CopyToOutputDirectory>Always</CopyToOutputDirectory>
    </None>
    <None Include="data\233.png">
      <CopyToOutputDirectory>Always</CopyToOutputDirectory>
    </None>
    <None Include="data\234.png">
      <CopyToOutputDirectory>Always</CopyToOutputDirectory>
    </None>
    <None Include="data\235.png">
      <CopyToOutputDirectory>Always</CopyToOutputDirectory>
    </None>
    <None Include="data\236.png">
      <CopyToOutputDirectory>Always</CopyToOutputDirectory>
    </None>
    <None Include="data\237.png">
      <CopyToOutputDirectory>Always</CopyToOutputDirectory>
    </None>
    <None Include="data\238.png">
      <CopyToOutputDirectory>Always</CopyToOutputDirectory>
    </None>
    <None Include="data\239.png">
      <CopyToOutputDirectory>Always</CopyToOutputDirectory>
    </None>
    <None Include="data\240.png">
      <CopyToOutputDirectory>Always</CopyToOutputDirectory>
    </None>
    <None Include="data\241.png">
      <CopyToOutputDirectory>Always</CopyToOutputDirectory>
    </None>
    <None Include="data\242.png">
      <CopyToOutputDirectory>Always</CopyToOutputDirectory>
    </None>
    <None Include="data\243.png">
      <CopyToOutputDirectory>Always</CopyToOutputDirectory>
    </None>
    <None Include="data\244.png">
      <CopyToOutputDirectory>Always</CopyToOutputDirectory>
    </None>
    <None Include="data\245.png">
      <CopyToOutputDirectory>Always</CopyToOutputDirectory>
    </None>
    <None Include="data\246.png">
      <CopyToOutputDirectory>Always</CopyToOutputDirectory>
    </None>
    <None Include="data\247.png">
      <CopyToOutputDirectory>Always</CopyToOutputDirectory>
    </None>
    <None Include="data\248.png">
      <CopyToOutputDirectory>Always</CopyToOutputDirectory>
    </None>
    <None Include="data\249.png">
      <CopyToOutputDirectory>Always</CopyToOutputDirectory>
    </None>
    <None Include="data\250.png">
      <CopyToOutputDirectory>Always</CopyToOutputDirectory>
    </None>
    <None Include="data\251.png">
      <CopyToOutputDirectory>Always</CopyToOutputDirectory>
    </None>
    <None Include="data\252.png">
      <CopyToOutputDirectory>Always</CopyToOutputDirectory>
    </None>
    <None Include="data\253.png">
      <CopyToOutputDirectory>Always</CopyToOutputDirectory>
    </None>
    <None Include="data\254.png">
      <CopyToOutputDirectory>Always</CopyToOutputDirectory>
    </None>
    <None Include="data\255.png">
      <CopyToOutputDirectory>Always</CopyToOutputDirectory>
    </None>
    <None Include="data\256.png">
      <CopyToOutputDirectory>Always</CopyToOutputDirectory>
    </None>
    <None Include="data\257.png">
      <CopyToOutputDirectory>Always</CopyToOutputDirectory>
    </None>
    <None Include="data\258.png">
      <CopyToOutputDirectory>Always</CopyToOutputDirectory>
    </None>
    <None Include="data\259.png">
      <CopyToOutputDirectory>Always</CopyToOutputDirectory>
    </None>
    <None Include="data\260.png">
      <CopyToOutputDirectory>Always</CopyToOutputDirectory>
    </None>
    <None Include="data\261.png">
      <CopyToOutputDirectory>Always</CopyToOutputDirectory>
    </None>
    <None Include="data\262.png">
      <CopyToOutputDirectory>Always</CopyToOutputDirectory>
    </None>
    <None Include="data\263.png">
      <CopyToOutputDirectory>Always</CopyToOutputDirectory>
    </None>
    <None Include="data\264.png">
      <CopyToOutputDirectory>Always</CopyToOutputDirectory>
    </None>
    <None Include="data\265.png">
      <CopyToOutputDirectory>Always</CopyToOutputDirectory>
    </None>
    <None Include="data\266.png">
      <CopyToOutputDirectory>Always</CopyToOutputDirectory>
    </None>
    <None Include="data\267.png">
      <CopyToOutputDirectory>Always</CopyToOutputDirectory>
    </None>
    <None Include="data\268.png">
      <CopyToOutputDirectory>Always</CopyToOutputDirectory>
    </None>
    <None Include="data\269.png">
      <CopyToOutputDirectory>Always</CopyToOutputDirectory>
    </None>
    <None Include="data\270.png">
      <CopyToOutputDirectory>Always</CopyToOutputDirectory>
    </None>
    <None Include="data\271.png">
      <CopyToOutputDirectory>Always</CopyToOutputDirectory>
    </None>
    <None Include="data\272.png">
      <CopyToOutputDirectory>Always</CopyToOutputDirectory>
    </None>
    <None Include="data\273.png">
      <CopyToOutputDirectory>Always</CopyToOutputDirectory>
    </None>
    <None Include="data\274.png">
      <CopyToOutputDirectory>Always</CopyToOutputDirectory>
    </None>
    <None Include="data\275.png">
      <CopyToOutputDirectory>Always</CopyToOutputDirectory>
    </None>
    <None Include="data\276.png">
      <CopyToOutputDirectory>Always</CopyToOutputDirectory>
    </None>
    <None Include="data\277.png">
      <CopyToOutputDirectory>Always</CopyToOutputDirectory>
    </None>
    <None Include="data\278.png">
      <CopyToOutputDirectory>Always</CopyToOutputDirectory>
    </None>
    <None Include="data\279.png">
      <CopyToOutputDirectory>Always</CopyToOutputDirectory>
    </None>
    <None Include="data\280.png">
      <CopyToOutputDirectory>Always</CopyToOutputDirectory>
    </None>
    <None Include="data\281.png">
      <CopyToOutputDirectory>Always</CopyToOutputDirectory>
    </None>
    <None Include="data\282.png">
      <CopyToOutputDirectory>Always</CopyToOutputDirectory>
    </None>
    <None Include="data\283.png">
      <CopyToOutputDirectory>Always</CopyToOutputDirectory>
    </None>
    <None Include="data\284.png">
      <CopyToOutputDirectory>Always</CopyToOutputDirectory>
    </None>
    <None Include="data\285.png">
      <CopyToOutputDirectory>Always</CopyToOutputDirectory>
    </None>
    <None Include="data\286.png">
      <CopyToOutputDirectory>Always</CopyToOutputDirectory>
    </None>
    <None Include="data\287.png">
      <CopyToOutputDirectory>Always</CopyToOutputDirectory>
    </None>
    <None Include="data\288.png">
      <CopyToOutputDirectory>Always</CopyToOutputDirectory>
    </None>
    <None Include="data\289.png">
      <CopyToOutputDirectory>Always</CopyToOutputDirectory>
    </None>
    <None Include="data\290.png">
      <CopyToOutputDirectory>Always</CopyToOutputDirectory>
    </None>
    <None Include="data\291.png">
      <CopyToOutputDirectory>Always</CopyToOutputDirectory>
    </None>
    <None Include="data\292.png">
      <CopyToOutputDirectory>Always</CopyToOutputDirectory>
    </None>
    <None Include="data\293.png">
      <CopyToOutputDirectory>Always</CopyToOutputDirectory>
    </None>
    <None Include="data\294.png">
      <CopyToOutputDirectory>Always</CopyToOutputDirectory>
    </None>
    <None Include="data\295.png">
      <CopyToOutputDirectory>Always</CopyToOutputDirectory>
    </None>
    <None Include="data\296.png">
      <CopyToOutputDirectory>Always</CopyToOutputDirectory>
    </None>
    <None Include="data\297.png">
      <CopyToOutputDirectory>Always</CopyToOutputDirectory>
    </None>
    <None Include="data\298.png">
      <CopyToOutputDirectory>Always</CopyToOutputDirectory>
    </None>
    <None Include="data\299.png">
      <CopyToOutputDirectory>Always</CopyToOutputDirectory>
    </None>
    <None Include="data\300.png">
      <CopyToOutputDirectory>Always</CopyToOutputDirectory>
    </None>
    <None Include="data\301.png">
      <CopyToOutputDirectory>Always</CopyToOutputDirectory>
    </None>
    <None Include="data\302.png">
      <CopyToOutputDirectory>Always</CopyToOutputDirectory>
    </None>
    <None Include="data\303.png">
      <CopyToOutputDirectory>Always</CopyToOutputDirectory>
    </None>
    <None Include="data\304.png">
      <CopyToOutputDirectory>Always</CopyToOutputDirectory>
    </None>
    <None Include="data\305.png">
      <CopyToOutputDirectory>Always</CopyToOutputDirectory>
    </None>
    <None Include="data\306.png">
      <CopyToOutputDirectory>Always</CopyToOutputDirectory>
    </None>
    <None Include="data\307.png">
      <CopyToOutputDirectory>Always</CopyToOutputDirectory>
    </None>
    <None Include="data\308.png">
      <CopyToOutputDirectory>Always</CopyToOutputDirectory>
    </None>
    <None Include="data\309.png">
      <CopyToOutputDirectory>Always</CopyToOutputDirectory>
    </None>
    <None Include="data\310.png">
      <CopyToOutputDirectory>Always</CopyToOutputDirectory>
    </None>
    <None Include="data\311.png">
      <CopyToOutputDirectory>Always</CopyToOutputDirectory>
    </None>
    <None Include="data\312.png">
      <CopyToOutputDirectory>Always</CopyToOutputDirectory>
    </None>
    <None Include="data\313.png">
      <CopyToOutputDirectory>Always</CopyToOutputDirectory>
    </None>
    <None Include="data\314.png">
      <CopyToOutputDirectory>Always</CopyToOutputDirectory>
    </None>
    <None Include="data\315.png">
      <CopyToOutputDirectory>Always</CopyToOutputDirectory>
    </None>
    <None Include="data\316.png">
      <CopyToOutputDirectory>Always</CopyToOutputDirectory>
    </None>
    <None Include="data\317.png">
      <CopyToOutputDirectory>Always</CopyToOutputDirectory>
    </None>
    <None Include="data\318.png">
      <CopyToOutputDirectory>Always</CopyToOutputDirectory>
    </None>
    <None Include="data\319.png">
      <CopyToOutputDirectory>Always</CopyToOutputDirectory>
    </None>
    <None Include="data\320.png">
      <CopyToOutputDirectory>Always</CopyToOutputDirectory>
    </None>
    <None Include="data\321.png">
      <CopyToOutputDirectory>Always</CopyToOutputDirectory>
    </None>
    <None Include="data\322.png">
      <CopyToOutputDirectory>Always</CopyToOutputDirectory>
    </None>
    <None Include="data\323.png">
      <CopyToOutputDirectory>Always</CopyToOutputDirectory>
    </None>
    <None Include="data\324.png">
      <CopyToOutputDirectory>Always</CopyToOutputDirectory>
    </None>
    <None Include="data\325.png">
      <CopyToOutputDirectory>Always</CopyToOutputDirectory>
    </None>
    <None Include="data\326.png">
      <CopyToOutputDirectory>Always</CopyToOutputDirectory>
    </None>
    <None Include="data\327.png">
      <CopyToOutputDirectory>Always</CopyToOutputDirectory>
    </None>
    <None Include="data\328.png">
      <CopyToOutputDirectory>Always</CopyToOutputDirectory>
    </None>
    <None Include="data\329.png">
      <CopyToOutputDirectory>Always</CopyToOutputDirectory>
    </None>
    <None Include="data\330.png">
      <CopyToOutputDirectory>Always</CopyToOutputDirectory>
    </None>
    <None Include="data\331.png">
      <CopyToOutputDirectory>Always</CopyToOutputDirectory>
    </None>
    <None Include="data\332.png">
      <CopyToOutputDirectory>Always</CopyToOutputDirectory>
    </None>
    <None Include="data\333.png">
      <CopyToOutputDirectory>Always</CopyToOutputDirectory>
    </None>
    <None Include="data\334.png">
      <CopyToOutputDirectory>Always</CopyToOutputDirectory>
    </None>
    <None Include="data\335.png">
      <CopyToOutputDirectory>Always</CopyToOutputDirectory>
    </None>
    <None Include="data\336.png">
      <CopyToOutputDirectory>Always</CopyToOutputDirectory>
    </None>
    <None Include="data\337.png">
      <CopyToOutputDirectory>Always</CopyToOutputDirectory>
    </None>
    <None Include="data\338.png">
      <CopyToOutputDirectory>Always</CopyToOutputDirectory>
    </None>
    <None Include="data\339.png">
      <CopyToOutputDirectory>Always</CopyToOutputDirectory>
    </None>
    <None Include="data\340.png">
      <CopyToOutputDirectory>Always</CopyToOutputDirectory>
    </None>
    <None Include="data\341.png">
      <CopyToOutputDirectory>Always</CopyToOutputDirectory>
    </None>
    <None Include="data\342.png">
      <CopyToOutputDirectory>Always</CopyToOutputDirectory>
    </None>
    <None Include="data\343.png">
      <CopyToOutputDirectory>Always</CopyToOutputDirectory>
    </None>
    <None Include="data\344.png">
      <CopyToOutputDirectory>Always</CopyToOutputDirectory>
    </None>
    <None Include="data\345.png">
      <CopyToOutputDirectory>Always</CopyToOutputDirectory>
    </None>
    <None Include="data\346.png">
      <CopyToOutputDirectory>Always</CopyToOutputDirectory>
    </None>
    <None Include="data\347.png">
      <CopyToOutputDirectory>Always</CopyToOutputDirectory>
    </None>
    <None Include="data\348.png">
      <CopyToOutputDirectory>Always</CopyToOutputDirectory>
    </None>
    <None Include="data\349.png">
      <CopyToOutputDirectory>Always</CopyToOutputDirectory>
    </None>
    <None Include="data\350.png">
      <CopyToOutputDirectory>Always</CopyToOutputDirectory>
    </None>
    <None Include="data\351.png">
      <CopyToOutputDirectory>Always</CopyToOutputDirectory>
    </None>
    <None Include="data\352.png">
      <CopyToOutputDirectory>Always</CopyToOutputDirectory>
    </None>
    <None Include="data\353.png">
      <CopyToOutputDirectory>Always</CopyToOutputDirectory>
    </None>
    <None Include="data\354.png">
      <CopyToOutputDirectory>Always</CopyToOutputDirectory>
    </None>
    <None Include="data\355.png">
      <CopyToOutputDirectory>Always</CopyToOutputDirectory>
    </None>
    <None Include="data\356.png">
      <CopyToOutputDirectory>Always</CopyToOutputDirectory>
    </None>
    <None Include="data\357.png">
      <CopyToOutputDirectory>Always</CopyToOutputDirectory>
    </None>
    <None Include="data\358.png">
      <CopyToOutputDirectory>Always</CopyToOutputDirectory>
    </None>
    <None Include="data\359.png">
      <CopyToOutputDirectory>Always</CopyToOutputDirectory>
    </None>
    <None Include="data\360.png">
      <CopyToOutputDirectory>Always</CopyToOutputDirectory>
    </None>
    <None Include="data\361.png">
      <CopyToOutputDirectory>Always</CopyToOutputDirectory>
    </None>
    <None Include="data\362.png">
      <CopyToOutputDirectory>Always</CopyToOutputDirectory>
    </None>
    <None Include="data\363.png">
      <CopyToOutputDirectory>Always</CopyToOutputDirectory>
    </None>
    <None Include="data\364.png">
      <CopyToOutputDirectory>Always</CopyToOutputDirectory>
    </None>
    <None Include="data\365.png">
      <CopyToOutputDirectory>Always</CopyToOutputDirectory>
    </None>
    <None Include="data\366.png">
      <CopyToOutputDirectory>Always</CopyToOutputDirectory>
    </None>
    <None Include="data\367.png">
      <CopyToOutputDirectory>Always</CopyToOutputDirectory>
    </None>
    <None Include="data\368.png">
      <CopyToOutputDirectory>Always</CopyToOutputDirectory>
    </None>
    <None Include="data\369.png">
      <CopyToOutputDirectory>Always</CopyToOutputDirectory>
    </None>
    <None Include="data\370.png">
      <CopyToOutputDirectory>Always</CopyToOutputDirectory>
    </None>
    <None Include="data\371.png">
      <CopyToOutputDirectory>Always</CopyToOutputDirectory>
    </None>
    <None Include="data\372.png">
      <CopyToOutputDirectory>Always</CopyToOutputDirectory>
    </None>
    <None Include="data\373.png">
      <CopyToOutputDirectory>Always</CopyToOutputDirectory>
    </None>
    <None Include="data\374.png">
      <CopyToOutputDirectory>Always</CopyToOutputDirectory>
    </None>
    <None Include="data\375.png">
      <CopyToOutputDirectory>Always</CopyToOutputDirectory>
    </None>
    <None Include="data\376.png">
      <CopyToOutputDirectory>Always</CopyToOutputDirectory>
    </None>
    <None Include="data\377.png">
      <CopyToOutputDirectory>Always</CopyToOutputDirectory>
    </None>
    <None Include="data\378.png">
      <CopyToOutputDirectory>Always</CopyToOutputDirectory>
    </None>
    <None Include="data\379.png">
      <CopyToOutputDirectory>Always</CopyToOutputDirectory>
    </None>
    <None Include="data\380.png">
      <CopyToOutputDirectory>Always</CopyToOutputDirectory>
    </None>
    <None Include="data\381.png">
      <CopyToOutputDirectory>Always</CopyToOutputDirectory>
    </None>
    <None Include="data\382.png">
      <CopyToOutputDirectory>Always</CopyToOutputDirectory>
    </None>
    <None Include="data\383.png">
      <CopyToOutputDirectory>Always</CopyToOutputDirectory>
    </None>
    <None Include="data\384.png">
      <CopyToOutputDirectory>Always</CopyToOutputDirectory>
    </None>
    <None Include="data\385.png">
      <CopyToOutputDirectory>Always</CopyToOutputDirectory>
    </None>
    <None Include="data\386.png">
      <CopyToOutputDirectory>Always</CopyToOutputDirectory>
    </None>
    <None Include="data\387.png">
      <CopyToOutputDirectory>Always</CopyToOutputDirectory>
    </None>
    <None Include="data\388.png">
      <CopyToOutputDirectory>Always</CopyToOutputDirectory>
    </None>
    <None Include="data\389.png">
      <CopyToOutputDirectory>Always</CopyToOutputDirectory>
    </None>
    <None Include="data\390.png">
      <CopyToOutputDirectory>Always</CopyToOutputDirectory>
    </None>
    <None Include="data\391.png">
      <CopyToOutputDirectory>Always</CopyToOutputDirectory>
    </None>
    <None Include="data\392.png">
      <CopyToOutputDirectory>Always</CopyToOutputDirectory>
    </None>
    <None Include="data\393.png">
      <CopyToOutputDirectory>Always</CopyToOutputDirectory>
    </None>
    <None Include="data\394.png">
      <CopyToOutputDirectory>Always</CopyToOutputDirectory>
    </None>
    <None Include="data\395.png">
      <CopyToOutputDirectory>Always</CopyToOutputDirectory>
    </None>
    <None Include="data\396.png">
      <CopyToOutputDirectory>Always</CopyToOutputDirectory>
    </None>
    <None Include="data\397.png">
      <CopyToOutputDirectory>Always</CopyToOutputDirectory>
    </None>
    <None Include="data\398.png">
      <CopyToOutputDirectory>Always</CopyToOutputDirectory>
    </None>
    <None Include="data\399.png">
      <CopyToOutputDirectory>Always</CopyToOutputDirectory>
    </None>
    <None Include="data\temporal_correlation_groundtruth.xml">
      <CopyToOutputDirectory>PreserveNewest</CopyToOutputDirectory>
    </None>
  </ItemGroup>
  <ItemGroup>
    <None Include="example data\data_external_simple.xml">
      <CopyToOutputDirectory>Always</CopyToOutputDirectory>
    </None>
  </ItemGroup>
  <ItemGroup>
    <None Include="example data\data_external_original_assessment.xml">
      <CopyToOutputDirectory>PreserveNewest</CopyToOutputDirectory>
    </None>
  </ItemGroup>
  <Import Project="$(MSBuildToolsPath)\Microsoft.CSharp.targets" />
  <!-- To modify your build process, add your task inside one of the targets below and uncomment it. 
       Other similar extension points exist, see Microsoft.Common.targets.
  <Target Name="BeforeBuild">
  </Target>
  <Target Name="AfterBuild">
  </Target>
  -->
</Project>
